# Supplementary material for: Transcriptome Analysis of Long Non-coding RNAs and Genes Encoding Paraspeckle Proteins During Human Ovarian Follicle Development
Source: Front Cell Dev Biol. 2018 Jul 24;6:78. doi: 10.3389/fcell.2018.00078 (PMC6066568; doi:10.3389/fcell.2018.00078)
Supplement: Supplementary Table 1 — Full lists of ncRNAs detected in human follicle development [oocytes from primordial follicles (tab 1), primordial follicles (tab 2), oocytes from primary follicles (tab 3), mural granulosa cell layers from small antral follicles (tab 4), theca cell layers from small antral follicles (tab 5), oocytes from small antral follicles (tab 6)]. Cell specific consistently expressed genes (CSCEG) (one-sample t-test p-value < 0.05 in gray). [file Table_1.XLSX]

## Sheet: Oocytes from primordial foll
Oocytes from primordial follicles, noncoding RNA		p<0,05	In bold: annotated via refseq software, the rest (t-test, p<0,05) is annotated based on Ensembl. ID using Genecards.com
Ensembl.ID	means (FPKM)	p.values	Gene symbol	Gene name	Gene size/length	Strand orientation	Type
ENSG00000229414	7.55535	0.000920483	KCNQ1-AS1	KCNQ1 Antisense RNA 1	21435	minus	RNA gene, affiliated with ncRNA class
ENSG00000248527	12.7429	0.00123051	MTATP6P1	Mitochondrially Encoded ATP Synthase 6 Pseudogene 1	681	plus	pseudogene
ENSG00000227615	3.7775	0.00151187	RPS12P22	Ribosomal Protein S12 Pseudogene 22	524	minus	pseudogene
ENSG00000259380	8.32473	0.00170495	RP11-346D14.1 (alias)	Uncharacterized	87293	minus	RNA gene
ENSG00000230725	2.49408	0.00192696	LOC284798	Uncharacterized	8470	minus	RNA gene, affiliated with ncRNA class
ENSG00000225630	10.7911	0.00245592	MTND2P28	Mitochondrially Encoded NADH:Ubiquinone Oxidoreductase Core Subunit 2 Pseudogene 28	1047	plus	pseudogene, affiliated with lncRNA class
ENSG00000204794	0.360019	0.00269685	PGM5P1	phosphoglucomutase 5 pseudogene 2	68665	minus	pseudogene
ENSG00000233251	6.85902	0.00363786	LOC100129434	Uncharacterized	12237	minus	RNA gene, affiliated with ncRNA class
ENSG00000206195	0.237364	0.00410703	LINC01296	Long Intergenic Non-Protein Coding RNA 1296	45121	plus	RNA gene, affiliated with ncRNA class
ENSG00000232164	4.95277	0.00449843	LOC729348	Uncharacterized	9145	plus	RNA gene, affiliated with lncRNA class
ENSG00000269821	7.34997	0.00485641	KCNQ1OT1	KCNQ1 Opposite Strand/Antisense Transcript 1	91671	minus	RNA gene, affiliated with antisense RNA class
ENSG00000249119	4.92848	0.00494513	MTND6P4	Mitochondrially Encoded NADH:Ubiquinone Oxidoreductase Core Subunit 6 Pseudogene 4	522	plus	pseudogene, affiliated with lncRNA class
ENSG00000198744	3.97165	0.00501877	LOC101929612/MTCO3P12	MT-CO3 Pseudogene 12	547	plus	pseudogene
ENSG00000202198	11.2846	0.00504002	RN7SK	RNA, 7SK Small Nuclear	332	plus	RNA Gene, affiliated with the 7SK RNA class
ENSG00000270115	0.406158	0.00504354	RP11-415J8.7 (alias)	Uncharacterized	469	plus	RNA gene, affiliated with lncRNA class
ENSG00000235652	3.78283	0.00531607	LOC100507557	Uncharacterized	151717	plus	RNA gene, affiliated with ncRNA class
ENSG00000214784	0.722925	0.00545574	RPS3AP21	Ribosomal Protein S3a Pseudogene 21	883	minus	pseudogene
ENSG00000229344	5.39563	0.00560929	MTCO2P12	MT-CO2 Pseudogene 12	682	plus	pseudogene
ENSG00000249790	2.75459	0.00571712	RP11-20D14.6 (alias)	Uncharacterized	7533	plus	RNA gene
ENSG00000251562	7.9544	0.00582954	MALAT1/NEAT2	Metastasis Associated Lung Adenocarcinoma Transcript 1/Nuclear Enriched Abundant Transcript 2	8755	plus	RNA gene, affiliated with ncRNA class
ENSG00000241781	1.36487	0.00632376	AL161626.1 (alias)	Uncharacterized	57	plus	RNA gene
ENSG00000253424	4.45669	0.00636992	CTC-436K13.3 (alias)	Uncharacterized	2300	plus	RNA gene
ENSG00000247627	5.29874	0.00690372	MTND4P12	Mitochondrially Encoded NADH:Ubiquinone Oxidoreductase Core Subunit 4 Pseudogene 12	1377	minus	pseudogene, affiliated with lncRNA class
ENSG00000236439	0.835495	0.00869506	RPS27P8	Ribosomal Protein S27 Pseudogene 8	345	minus	pseudogene, affiliated with antisense RNA class
ENSG00000214535	0.47201	0.00869532	RPS15AP1	Ribosomal Protein S15a Pseudogene 1	450	minus	pseudogene
ENSG00000228794	5.88932	0.00923121	LINC01128	Long Intergenic Non-Protein Coding RNA 1128	34309	plus	RNA gene, affiliated with ncRNA class
ENSG00000237973	5.97227	0.00999349	MTCO1P12	MT-CO1 Pseudogene 12	1543	plus	pseudogene, affiliated with lncRNA class
ENSG00000224078	6.01352	0.0102567	SNHG14	Small Nucleolar RNA Host Gene 14	440880	plus	RNA gene, affiliated with ncRNA class
ENSG00000249731	3.7858	0.0104302	RP11-259O2.3 (alias)	Uncharacterized	920	plus	RNA gene
ENSG00000265150	8.79364	0.0119711	RN7SL2	RNA, 7SL, Cytoplasmic 2	303	minus	RNA gene, affiliated with SRP RNA class
ENSG00000266019	5.49048	0.0120478	MIR3609	MicroRNA 3609	80	plus	RNA gene, affiliated with miRNA class
ENSG00000235552	1.82408	0.0124284	RPL6P27	Ribosomal Protein L6 Pseudogene 27	938	minus	pseudogene
ENSG00000226306	0.211167	0.0129818	NPY6R	Neuropeptide Y Receptor Y6	9559	plus	pseudogene
ENSG00000249348	6.63725	0.0133087	UGDH-AS1	UGDH Antisense RNA 1	66869	plus	RNA gene, affiliated with ncRNA class
ENSG00000236008	4.77291	0.0137582	LOC101929567	Uncharacterized	23960	minus	RNA gene, affiliated with ncRNA class
ENSG00000181126	1.08543	0.0148646	HLA-V	Major Histocompatibility Complex, Class I, V	6858	plus	pseudogene
ENSG00000118976	0.170515	0.0152485	OTUD4P1	OTUD4 Pseudogene 1	6818	plus	pseudogene
ENSG00000169253	0.170515	0.0152485	RPL36P14	Ribosomal Protein L36 Pseudogene 14	434	plus	pseudogene
ENSG00000179899	0.170515	0.0152485	PHC1P1	Polyhomeotic Homolog 1 Pseudogene 1	5258	minus	pseudogene
ENSG00000259134	0.170515	0.0152485	LINC00924	Long Intergenic Non-Protein Coding RNA 924	74755	plus	RNA gene, affiliated with ncRNA class
ENSG00000226958	6.42434	0.0158355	RNA28S5	RNA, 28S Ribosomal 5	N/A	N/A	RNA gene, affiliated with ncRNA class
ENSG00000258807	1.30503	0.0160265	RP11-1152H15.1 (alias)	Uncharacterized	161873	minus	RNA gene
ENSG00000229855	0.335175	0.0160883	LOC102467226	Uncharacterized	157695	plus	RNA gene, affiliated with ncRNA class
ENSG00000215386	0.262207	0.0164815	MIR99AHG	Mir-99a-Let-7c Cluster Host Gene	556876	plus	RNA gene, affiliated with miRNA class
ENSG00000249614	7.45897	0.0165833	LOC105377349	Uncharacterized	75308	plus	RNA gene, affiliated with ncRNA class
ENSG00000225914	4.86396	0.0174029	LOC101929163	Uncharacterized	152112	plus	RNA gene, affiliated with ncRNA class
ENSG00000235493	2.94796	0.0187356	AC092415.1 (alias)	Uncharacterized	31395	minus	RNA gene
ENSG00000250584	6.53343	0.0191974	LINC01511	Long Intergenic Non-Protein Coding RNA 1511	16492	minus	RNA gene, affiliated with ncRNA class
ENSG00000234797	1.27942	0.0211568	RPS3A	Ribosomal Protein S3A Pseudogene 6	859	plus	pseudogene
ENSG00000224631	1.38012	0.0215519	RPS27AP16	Ribosomal Protein S27a Pseudogene 16	566	minus	pseudogene affiliated with lncRNA class
ENSG00000229604	3.4005	0.0222587	MTATP8P2	Mitochondrially Encoded ATP Synthase 8 Pseudogene 2	202	plus	pseudogene affiliated with antisense RNA class
ENSG00000250447	5.32428	0.0226717	LOC105378966	Uncharacterized	43043	minus	RNA gene affiliated with ncRNA class
ENSG00000248538	4.24987	0.0228222	LOC101929128	Uncharacterized	13860	plus	RNA gene affiliated with ncRNA class
ENSG00000201793	2.40198	0.0235497	RN7SKP9	RNA, 7SK Small Nuclear Pseudogene 9	N/A	N/A	pseudogene affiliated with 7SK RNA class
ENSG00000136149	3.27445	0.024603	RPL13AP25	Ribosomal Protein L13a Pseudogene 25	660	minus	pseudogene
ENSG00000234741	2.65346	0.0246515	GAS5	Growth Arrest Specific 5	4983	minus	RNA gene affiliated with ncRNA class
ENSG00000263244	1.28001	0.0246916	RP11-473I1.9	Uncharacterized	8334	plus	RNA gene affiliated with lncRNA class
ENSG00000256338	0.480812	0.0255765	RPL41P2	Ribosomal Protein L41 Pseudogene 2	421	plus	pseudogene affiliated with antisense RNA class
ENSG00000229807	5.39344	0.025899	XIST	X Inactive Specific Transcript	32103	minus	RNA gene affiliated with ncRNA class
ENSG00000242125	0.413617	0.0265134	SNHG3	Small Nucleolar RNA Host Gene 3	4950	plus	RNA gene affiliated with ncRNA class
ENSG00000225912	0.196712	0.0287206	RPL26P36	Ribosomal Protein L26 Pseudogene 36	577	minus	pseudogene
ENSG00000244086	0.196712	0.0287206	RPS20P35	Ribosomal Protein S20 Pseudogene 35	531	plus	pseudogene
ENSG00000258123	2.65559	0.0289983	LOC101928137	Uncharacterized	49128	plus	RNA gene affiliated with ncRNA class
ENSG00000216154	0.274845	0.0291903	AC109357.1 (alias)	Uncharacterized	90	plus	RNA gene
ENSG00000247556	4.19033	0.0294335	OIP5-AS1	OIP5 Antisense RNA 1	25748	plus	RNA gene affiliated with ncRNA class
ENSG00000230629	0.819317	0.0299641	RPS23P8	Ribosomal Protein S23 Pseudogene 8	381	plus	pseudogene
ENSG00000202058	3.46324	0.0314657	RN7SKP80	RNA, 7SK Small Nuclear Pseudogene 80	283	minus	pseudogene affiliated with 7SK RNA class
ENSG00000223525	4.09237	0.0314684	RABGAP1L-IT1	RABGAP1L Intronic Transcript 1	1039	plus	RNA gene affiliated with ncRNA class
ENSG00000240409	2.96998	0.0325097	MTATP8P1	Mitochondrially Encoded ATP Synthase 8 Pseudogene 1	207	plus	pseudogene
ENSG00000233005	1.05676	0.0326744	AC067959.1 (alias)	Uncharacterized	749785	plus	RNA gene
ENSG00000248360	4.09952	0.0357096	LINC00504	Long Intergenic Non-Protein Coding RNA 504	417705	minus	RNA gene affiliated with ncRNA class
ENSG00000253103	4.04432	0.0363878	LOC101927487/LINC01609	Long Intergenic Non-Protein Coding RNA 1609	137243	minus	RNA gene affiliated with ncRNA class
ENSG00000200312	3.98724	0.0372193	RN7SKP255	RNA, 7SK Small Nuclear Pseudogene 255	313	plus	pseudogene affiliated with 7SK RNA class
ENSG00000264281	3.44293	0.0386979	CTD-2031P19.4	Uncharacterized	78	plus	Uncategorized
ENSG00000231747	0.529031	0.0395123	RPS20P11	Ribosomal Protein S20 Pseudogene 11	590	minus	pseudogene
ENSG00000251278	4.61881	0.0404115	LOC100422638	MX Dynamin-Like GTPase 1 Pseudogene	582	minus	pseudogene affiliated with lncRNA class
ENSG00000205871	1.12509	0.0411898	RPS3AP47	Ribosomal Protein S3a Pseudogene 47	863	minus	pseudogene
ENSG00000266037	3.7426	0.0418831	Uncharacterized	Uncharacterized	Uncharacterized	Uncharacterized	Uncharacterized
ENSG00000137970	0.788564	0.0423888	RPL7P9	Ribosomal Protein L7 Pseudogene 9	833	minus	pseudogene
ENSG00000220842	1.71637	0.0423986	RPL21P16	Ribosomal Protein L21 Pseudogene 16	582	minus	pseudogene
ENSG00000230333	3.57374	0.0436767	LOC105375153	Uncharacterized	339274	plus	RNA gene affiliated with ncRNA class
ENSG00000245532	3.49711	0.0446962	NEAT1	Nuclear Paraspeckle Assembly Transcript 1	22767	plus	RNA gene affiliated with ncRNA class
ENSG00000265735	3.55711	0.0447368	RN7SL5P	RNA, 7SL, Cytoplasmic 5, Pseudogene	383	plus	pseudogene
ENSG00000161912	0.762838	0.0456267	ADCY10P1	Adenylate Cyclase 10 (Soluble) Pseudogene 1	39814	plus	pseudogene
ENSG00000200488	3.22444	0.0462052	RN7SKP203	RNA, 7SK Small Nuclear Pseudogene 203	332	minus	pseudogene affiliated with 7SK RNA class
ENSG00000241525	4.64847	0.046242	LOC105371430	Uncharacterized	15924	minus	RNA gene affiliated with ncRNA class
ENSG00000258169	2.76432	0.0464335	LINC00485	Long Intergenic Non-Protein Coding RNA 485	15120	minus	RNA gene affiliated with ncRNA class
ENSG00000263740	2.55966	0.0476235	RN7SL4P	RNA, 7SL, Cytoplasmic 4, Pseudogene	295	plus	pseudogene affiliated with SRP RNA class
ENSG00000251339	0.464371	0.0477171	RP11-506N2.1 (alias)	Uncharacterized	203527	minus	RNA gene
ENSG00000196205	3.39712	0.0478165	EEF1A1P5	Eukaryotic Translation Elongation Factor 1 Alpha 1 Pseudogene 5	1741	plus	pseudogene
ENSG00000244306	0.271497	0.0499648	LINC01296	long intergenic non-protein coding RNA 1296	Uncharacterized	Uncharacterized	pseudogene
ENSG00000228502	0.792465	0.0504562
ENSG00000242267	2.07797	0.0506659	SKINTL
ENSG00000188831	1.82606	0.0512257
ENSG00000267541	0.734768	0.0514392
ENSG00000225022	0.98298	0.0520872
ENSG00000248923	0.848048	0.0528147
ENSG00000188070	0.142808	0.0540666	C11orf95
ENSG00000213939	0.142808	0.0540666
ENSG00000215256	0.142808	0.0540666	DHRS4-AS1
ENSG00000223803	0.142808	0.0540666
ENSG00000270116	0.142808	0.0540666
ENSG00000231043	0.221555	0.0577385
ENSG00000249868	3.3821	0.057862
ENSG00000257151	2.63191	0.0593948
ENSG00000230076	0.939039	0.0603572
ENSG00000247516	1.87479	0.0608798
ENSG00000215030	1.06635	0.060948
ENSG00000250182	1.56754	0.0611425
ENSG00000223959	0.309616	0.063672	AFG3L1P
ENSG00000223551	0.430516	0.0650143
ENSG00000249898	5.41917	0.0657448
ENSG00000201428	2.77215	0.0659643
ENSG00000242261	0.18346	0.0659887	MGC27345
ENSG00000242262	0.18346	0.0659887
ENSG00000243802	0.18346	0.0659887
ENSG00000260580	0.18346	0.0659887
ENSG00000232385	0.281885	0.0664941
ENSG00000256393	0.281885	0.0664941
ENSG00000100181	3.90667	0.0679722	TPTEP1
ENSG00000255090	1.15797	0.0700259
ENSG00000232573	1.18999	0.0703593
ENSG00000240036	0.387925	0.0727669
ENSG00000234828	0.257042	0.0731639
ENSG00000251027	0.257042	0.0731639	LOC102467213
ENSG00000244313	0.464908	0.074513
ENSG00000220804	4.54316	0.0755719	LOC728323
ENSG00000261200	0.770313	0.0775895
ENSG00000260032	4.47967	0.0775972	LINC00657
ENSG00000224799	1.92241	0.0790928
ENSG00000225972	7.50327	0.0798313
ENSG00000170919	0.329855	0.0805405	TPT1-AS1
ENSG00000259758	4.36742	0.0813144
ENSG00000262943	2.87396	0.0860501
ENSG00000239899	1.02197	0.0866646
ENSG00000267731	0.407667	0.0872041
ENSG00000216184	0.245178	0.0881058
ENSG00000214182	1.13907	0.0891004
ENSG00000233762	0.823213	0.0915018
ENSG00000198868	0.508367	0.0948233	MIR4461
ENSG00000227674	1.59355	0.0956206
ENSG00000261218	0.605553	0.0957069	PLCG2
ENSG00000234072	0.403132	0.0963453
ENSG00000244398	3.58397	0.0981742
ENSG00000227097	2.55021	0.0983984
ENSG00000236552	1.55446	0.098497	RPL13AP5
ENSG00000223813	0.39726	0.0997358
ENSG00000237484	0.629019	0.100095
ENSG00000260599	0.230845	0.100608	LOC101929124
ENSG00000104725	2.01189	0.100626
ENSG00000196922	1.51122	0.101222	ZNF252P
ENSG00000231607	1.53131	0.103145
ENSG00000160336	1.75949	0.103629	ZNF761
ENSG00000230552	4.80927	0.105174
ENSG00000202512	1.05994	0.105325
ENSG00000271544	1.15025	0.105806
ENSG00000216076	0.24379	0.106684
ENSG00000261812	4.97388	0.10701
ENSG00000230724	1.01322	0.107961
ENSG00000233913	0.74988	0.108618
ENSG00000166770	0.73761	0.109473	ZNF667-AS1
ENSG00000215158	4.20212	0.1095	LOC100653061
ENSG00000254339	0.694939	0.110469
ENSG00000234653	0.220942	0.112141	LOC101927907
ENSG00000241956	3.3444	0.112377	LOC102546299
ENSG00000223482	0.50226	0.112804	NUTM2A-AS1
ENSG00000267259	1.27504	0.112944
ENSG00000234354	0.678941	0.113171
ENSG00000249855	0.678941	0.113171
ENSG00000234456	4.55134	0.114111	MAGI2-AS3
ENSG00000214975	0.267694	0.115572
ENSG00000197085	1.70315	0.11572	NPSR1-AS1
ENSG00000253738	4.01065	0.116647	OTUD6B-AS1
ENSG00000267383	2.76176	0.117226
ENSG00000227781	0.429841	0.118199
ENSG00000236453	0.790963	0.118779
ENSG00000251297	3.47915	0.11959
ENSG00000225470	1.04446	0.119813	JPX
ENSG00000240225	1.78332	0.120258	ZNF542P
ENSG00000183444	3.88298	0.120442
ENSG00000238266	4.19034	0.121084	LINC00707
ENSG00000240869	0.554467	0.121708
ENSG00000258765	0.721733	0.12176
ENSG00000251379	0.803181	0.122446
ENSG00000214389	0.905675	0.122524
ENSG00000189343	1.39554	0.123161
ENSG00000197462	1.59731	0.123315
ENSG00000259623	1.77713	0.123992
ENSG00000254911	4.27701	0.124375
ENSG00000174977	0.570231	0.125018
ENSG00000261742	4.81776	0.125345	LINC00922
ENSG00000257474	1.62421	0.126062
ENSG00000249464	3.9318	0.126416	LINC01091
ENSG00000261529	0.31064	0.128743
ENSG00000261799	0.53448	0.132111
ENSG00000257501	2.01096	0.132749	LOC643711
ENSG00000233673	0.840449	0.132945	ANAPC1P1
ENSG00000224184	3.30855	0.133817	LOC100506457
ENSG00000229119	1.05982	0.134479
ENSG00000213609	0.736081	0.135507
ENSG00000213876	3.73869	0.135899
ENSG00000235238	0.479411	0.136077
ENSG00000232111	0.941761	0.139156
ENSG00000261599	0.289203	0.139335
ENSG00000211451	4.20808	0.139547	GNRHR2
ENSG00000223416	1.0497	0.142994
ENSG00000228559	3.61267	0.144203
ENSG00000234520	0.605557	0.144944	LOC101928036
ENSG00000241429	1.46528	0.146897
ENSG00000163597	3.67593	0.146951
ENSG00000206149	0.564677	0.148706	HERC2P9
ENSG00000254254	0.564677	0.148706	LOC101929415
ENSG00000259899	4.48879	0.149609
ENSG00000248777	1.64334	0.149896
ENSG00000154874	1.6455	0.15026
ENSG00000250393	2.94763	0.150921
ENSG00000232561	0.526205	0.150948
ENSG00000256615	0.526205	0.150948
ENSG00000220749	1.98704	0.151367	RPL21P28
ENSG00000234509	1.53676	0.151749
ENSG00000197744	1.47475	0.152116
ENSG00000238741	3.19851	0.152734	SCARNA7
ENSG00000206573	3.14488	0.152802	THUMPD3-AS1
ENSG00000187008	4.17369	0.153789
ENSG00000204706	1.91679	0.154498	MAMDC2-AS1
ENSG00000255909	0.451147	0.154672
ENSG00000180747	1.99179	0.155458
ENSG00000250788	3.81914	0.156638
ENSG00000270641	2.27883	0.157219	TSIX
ENSG00000204792	1.51482	0.157481
ENSG00000230006	0.309791	0.159648	ANKRD36BP2
ENSG00000130612	0.203139	0.16147	CYP2G1P
ENSG00000226221	0.203139	0.16147
ENSG00000271533	0.203139	0.16147
ENSG00000132967	2.15177	0.163322
ENSG00000111788	0.284443	0.165161
ENSG00000217094	0.284443	0.165161
ENSG00000227081	0.284443	0.165161
ENSG00000265078	0.284443	0.165161
ENSG00000259345	1.73237	0.165308
ENSG00000233891	3.54346	0.168297
ENSG00000189136	3.83932	0.169381	UBE2Q2P1
ENSG00000248596	2.95563	0.170136	LOC643201
ENSG00000251296	3.4909	0.170837
ENSG00000266988	2.58845	0.171725
ENSG00000232677	3.64172	0.172744	LINC00665
ENSG00000214776	2.42418	0.1737	LOC728715
ENSG00000268205	2.5858	0.174591
ENSG00000253288	2.66966	0.17516	FLJ45872
ENSG00000104691	2.60201	0.175229	UBXN8
ENSG00000225889	4.04161	0.17619	LOC100507006
ENSG00000258220	2.45736	0.17722
ENSG00000233476	1.1661	0.177465
ENSG00000233137	3.40083	0.178418	EBLN3
ENSG00000131401	2.35681	0.178517	NAPSB
ENSG00000228451	3.10498	0.179498
ENSG00000214826	2.23735	0.181099	DDX12P
ENSG00000264151	1.3739	0.181714
ENSG00000213326	1.14074	0.181813
ENSG00000226616	4.03898	0.182853
ENSG00000253693	2.23343	0.183503
ENSG00000256802	1.03872	0.183507	LOC100130111
ENSG00000219133	0.2611	0.183539
ENSG00000159247	3.43242	0.18354
ENSG00000232284	0.311598	0.183542	GNG12-AS1
ENSG00000105663	0.168364	0.183548
ENSG00000213757	0.168364	0.183548
ENSG00000228708	0.168364	0.183548
ENSG00000233973	0.168364	0.183548	LINC01360
ENSG00000235776	0.168364	0.183548
ENSG00000260644	0.168364	0.183548
ENSG00000258977	0.990781	0.183568	LINC01467
ENSG00000214145	2.78855	0.18358	LINC00887
ENSG00000250411	3.40085	0.183619	LOC101927421
ENSG00000232973	2.06792	0.183642	CYP1B1-AS1
ENSG00000247287	3.25338	0.183698
ENSG00000256969	2.39152	0.183719
ENSG00000251259	0.251871	0.1838	LOC101929491
ENSG00000257742	0.251871	0.1838
ENSG00000241359	1.27211	0.183847	SYNPR-AS1
ENSG00000224081	1.8893	0.183896	LINC01057
ENSG00000225422	0.254312	0.184041
ENSG00000257119	0.254312	0.184041
ENSG00000231234	0.365532	0.184097
ENSG00000257603	2.81635	0.18411
ENSG00000228573	1.93329	0.184366
ENSG00000206082	0.705972	0.184512
ENSG00000260231	0.665416	0.184641	JHDM1D-AS1
ENSG00000183405	0.333107	0.184758
ENSG00000261722	0.690139	0.184822
ENSG00000260412	3.12538	0.185087
ENSG00000185641	0.230689	0.185088
ENSG00000225739	0.230689	0.185088
ENSG00000226360	0.230689	0.185088
ENSG00000228803	0.230689	0.185088
ENSG00000228824	0.230689	0.185088	MIR4500HG
ENSG00000237170	0.230689	0.185088
ENSG00000225542	1.25445	0.185103
ENSG00000230880	2.77166	0.185153	LOC101927209
ENSG00000228462	0.473448	0.185506
ENSG00000253155	3.04406	0.185769
ENSG00000253970	0.935041	0.185963
ENSG00000180229	2.3587	0.186069	HERC2P3
ENSG00000088970	2.95141	0.186111	KIZ
ENSG00000249453	3.70623	0.186163
ENSG00000251022	0.427531	0.186189	THAP9-AS1
ENSG00000253432	3.47604	0.18659
ENSG00000269728	0.283616	0.186646
ENSG00000230666	0.289082	0.186672	CEACAM22P
ENSG00000234715	0.289082	0.186672	LOC101927870
ENSG00000230606	0.237477	0.186732
ENSG00000196912	0.152304	0.187081	ANKRD36B
ENSG00000219747	0.152304	0.187081
ENSG00000239776	0.152304	0.187081
ENSG00000241529	0.152304	0.187081
ENSG00000268442	0.152304	0.187081	HAVCR1P1
ENSG00000186322	0.126107	0.18711
ENSG00000198134	0.126107	0.18711
ENSG00000199883	0.126107	0.18711
ENSG00000225151	0.126107	0.18711
ENSG00000226419	0.126107	0.18711	SLC16A1-AS1
ENSG00000228212	0.126107	0.18711
ENSG00000233087	0.126107	0.18711
ENSG00000242299	0.126107	0.18711
ENSG00000255864	0.126107	0.18711
ENSG00000259366	0.126107	0.18711
ENSG00000184669	1.31821	0.187133	OR7E14P
ENSG00000259959	1.95121	0.187231
ENSG00000253438	0.286641	0.187366	PCAT1
ENSG00000243910	2.79597	0.187387	TUBA4B
ENSG00000267134	1.76284	0.187395	LOC284294
ENSG00000228903	0.420884	0.187427
ENSG00000236671	3.73597	0.187527
ENSG00000197258	0.758716	0.187608
ENSG00000213383	0.344023	0.187804
ENSG00000198155	0.154059	0.187904	ZNF876P
ENSG00000233461	0.154059	0.187904
ENSG00000237263	0.154059	0.187904
ENSG00000242588	0.154059	0.187904
ENSG00000250492	0.154059	0.187904
ENSG00000262944	0.154059	0.187904
ENSG00000258700	0.846386	0.187979	LINC00871
ENSG00000260359	2.8592	0.188099
ENSG00000257879	0.353696	0.18844
ENSG00000257407	4.24939	0.188518
ENSG00000188185	0.395908	0.188571
ENSG00000240809	0.395908	0.188571
ENSG00000179818	1.53407	0.188577	PCBP1-AS1
ENSG00000189077	1.37922	0.18881	TMEM120A
ENSG00000229954	0.276828	0.18882
ENSG00000248738	2.80467	0.188893	LOC101929237
ENSG00000214199	0.193208	0.189271
ENSG00000233016	0.193208	0.189271
ENSG00000231459	0.491095	0.189302	LINC00032
ENSG00000154898	1.78122	0.189366
ENSG00000254968	3.26329	0.189794	LOC101928823
ENSG00000251218	0.766576	0.189796	LOC101927845
ENSG00000178429	0.101516	0.189818
ENSG00000205105	0.101516	0.189818
ENSG00000213280	0.101516	0.189818
ENSG00000223579	0.101516	0.189818
ENSG00000225808	0.101516	0.189818
ENSG00000231409	0.101516	0.189818
ENSG00000234975	0.101516	0.189818
ENSG00000236988	0.101516	0.189818
ENSG00000242970	0.101516	0.189818
ENSG00000243014	0.101516	0.189818
ENSG00000251292	0.101516	0.189818
ENSG00000179136	1.02866	0.189862	LINC00670
ENSG00000225179	1.79276	0.189924	LINC00457
ENSG00000239014	2.13765	0.190668	SNORD108
ENSG00000235944	2.9045	0.191402
ENSG00000251744	0.912562	0.191584
ENSG00000236824	1.03428	0.191734	BCYRN1
ENSG00000226317	0.785191	0.192025	LINC00351
ENSG00000249353	0.931654	0.192364
ENSG00000261298	0.716035	0.192558
ENSG00000271286	3.06982	0.192652
ENSG00000223745	2.3786	0.193273	LOC100131564
ENSG00000231989	0.52837	0.194359	PPP1R2P3
ENSG00000245768	2.14749	0.194439
ENSG00000239437	0.768904	0.19471
ENSG00000266753	0.598971	0.195003
ENSG00000230223	4.02652	0.19535	ATXN8OS
ENSG00000232640	0.657514	0.195856
ENSG00000157152	1.84222	0.195876	SYN2
ENSG00000234352	1.60963	0.196026
ENSG00000251637	0.298337	0.196209
ENSG00000170089	1.2282	0.196859	LOC728554
ENSG00000228971	0.265459	0.197156	LOC100996635
ENSG00000215039	0.789845	0.197419	CD27-AS1
ENSG00000253692	2.05756	0.197693
ENSG00000248510	1.57963	0.197762
ENSG00000237009	0.205846	0.197944	GLIS3-AS1
ENSG00000229981	1.62333	0.198343
ENSG00000215769	0.142167	0.198842
ENSG00000225733	0.142167	0.198842	FGD5-AS1
ENSG00000235643	0.142167	0.198842	LOC101929181
ENSG00000240704	0.142167	0.198842
ENSG00000248008	0.142167	0.198842	DYNLL1-AS1
ENSG00000259103	0.142167	0.198842
ENSG00000261326	0.142167	0.198842
ENSG00000269296	0.142167	0.198842
ENSG00000267023	2.986	0.198907
ENSG00000259712	3.40211	0.199275
ENSG00000218359	0.541562	0.199644
ENSG00000125631	0.0738091	0.199875	LOC101929908
ENSG00000203620	0.0738091	0.199875
ENSG00000212135	0.0738091	0.199875	SNORD67
ENSG00000212579	0.0738091	0.199875
ENSG00000213598	0.0738091	0.199875
ENSG00000213963	0.0738091	0.199875	LOC100130691
ENSG00000214485	0.0738091	0.199875
ENSG00000216775	0.0738091	0.199875	LOC730101
ENSG00000218676	0.0738091	0.199875
ENSG00000219932	0.0738091	0.199875
ENSG00000223668	0.0738091	0.199875
ENSG00000225475	0.0738091	0.199875
ENSG00000226432	0.0738091	0.199875
ENSG00000228589	0.0738091	0.199875
ENSG00000229794	0.0738091	0.199875
ENSG00000230037	0.0738091	0.199875
ENSG00000230437	0.0738091	0.199875
ENSG00000232928	0.0738091	0.199875
ENSG00000234171	0.0738091	0.199875	RNASEH1-AS1
ENSG00000234287	0.0738091	0.199875
ENSG00000236383	0.0738091	0.199875	LINC00854
ENSG00000238041	0.0738091	0.199875
ENSG00000241449	0.0738091	0.199875	LOC100134040
ENSG00000249617	0.0738091	0.199875
ENSG00000257576	0.0738091	0.199875
ENSG00000258081	0.0738091	0.199875
ENSG00000258645	0.0738091	0.199875
ENSG00000259039	0.0738091	0.199875
ENSG00000259086	0.0738091	0.199875
ENSG00000259129	0.0738091	0.199875	LINC00648
ENSG00000267586	0.0738091	0.199875	LINC00907
ENSG00000269696	0.0738091	0.199875
ENSG00000269893	0.0738091	0.199875
ENSG00000270367	0.0738091	0.199875
ENSG00000234840	0.497571	0.201034	LINC01239
ENSG00000237350	0.497571	0.201034
ENSG00000253721	0.21683	0.201814
ENSG00000245694	0.538441	0.201867	CRNDE
ENSG00000168405	0.889573	0.201981	CMAHP
ENSG00000154608	0.212634	0.201984	CEP170P1
ENSG00000223255	0.212634	0.201984
ENSG00000235508	0.212634	0.201984
ENSG00000250312	0.212634	0.201984	ZNF718
ENSG00000202310	0.113407	0.202047
ENSG00000213384	0.113407	0.202047
ENSG00000214617	0.113407	0.202047
ENSG00000222121	0.113407	0.202047
ENSG00000224113	0.113407	0.202047
ENSG00000224124	0.113407	0.202047
ENSG00000227409	0.113407	0.202047
ENSG00000232176	0.113407	0.202047
ENSG00000234031	0.113407	0.202047
ENSG00000237506	0.113407	0.202047
ENSG00000237938	0.113407	0.202047
ENSG00000237943	0.113407	0.202047	PRKCQ-AS1
ENSG00000243964	0.113407	0.202047
ENSG00000251495	0.113407	0.202047
ENSG00000253961	0.113407	0.202047
ENSG00000255642	0.113407	0.202047
ENSG00000256091	0.113407	0.202047
ENSG00000258297	0.113407	0.202047
ENSG00000259527	0.113407	0.202047	LINC00052
ENSG00000260317	0.113407	0.202047
ENSG00000260473	0.113407	0.202047
ENSG00000267565	0.113407	0.202047
ENSG00000270571	0.113407	0.202047
ENSG00000271500	0.113407	0.202047
ENSG00000255387	0.177147	0.20274
ENSG00000255836	0.177147	0.20274	MPHOSPH8
ENSG00000256564	0.177147	0.20274
ENSG00000264538	0.177147	0.20274
ENSG00000261177	0.451447	0.202773
ENSG00000236532	3.09298	0.203
ENSG00000255491	2.14739	0.203111
ENSG00000223773	2.75756	0.203435	CD99P1
ENSG00000214719	2.48328	0.204401
ENSG00000213985	0.318925	0.204547
ENSG00000223653	1.85121	0.204609
ENSG00000254266	1.84204	0.206237	LOC101927003
ENSG00000236917	3.56329	0.206437
ENSG00000260455	0.757797	0.207528	CASC14
ENSG00000268758	0.351883	0.208079	EMR4P
ENSG00000245910	0.318513	0.209197
ENSG00000213971	2.02462	0.2093
ENSG00000178162	2.39462	0.209664
ENSG00000248632	2.87622	0.210977
ENSG00000245937	1.70081	0.212479
ENSG00000225660	0.297884	0.212508
ENSG00000233878	2.02368	0.2131	LOC285889
ENSG00000235539	0.191541	0.213648
ENSG00000255300	0.191541	0.213648
ENSG00000235770	3.40192	0.21373	LINC00607
ENSG00000212664	1.90801	0.214147
ENSG00000260733	3.41227	0.214938
ENSG00000187653	1.32534	0.215457
ENSG00000259901	1.99288	0.215538
ENSG00000226084	0.239346	0.215652
ENSG00000255624	0.36442	0.215859	LOC399815
ENSG00000254946	1.56276	0.21621
ENSG00000225329	3.38272	0.216453
ENSG00000259768	0.445182	0.216502
ENSG00000232388	0.951325	0.216747	LINC00493
ENSG00000228327	0.541928	0.217889
ENSG00000260423	2.50852	0.217919	LOC101930452
ENSG00000186481	0.127713	0.218925
ENSG00000213713	0.127713	0.218925
ENSG00000218208	0.127713	0.218925
ENSG00000223088	0.127713	0.218925
ENSG00000229785	0.127713	0.218925
ENSG00000230058	0.127713	0.218925
ENSG00000230572	0.127713	0.218925
ENSG00000231333	0.127713	0.218925	RPL34P6
ENSG00000233178	0.127713	0.218925
ENSG00000234782	0.127713	0.218925
ENSG00000238261	0.127713	0.218925
ENSG00000255129	0.127713	0.218925
ENSG00000260392	0.127713	0.218925
ENSG00000267452	0.353688	0.219472
ENSG00000204652	0.240616	0.219584
ENSG00000242071	0.240616	0.219584
ENSG00000251405	0.240616	0.219584	LOC101927675
ENSG00000245614	2.30415	0.22044	DDX11-AS1
ENSG00000246777	0.20077	0.220704	LOC101927792
ENSG00000248927	0.20077	0.220704
ENSG00000266829	0.20077	0.220704
ENSG00000268006	0.20077	0.220704	PTOV1-AS1
ENSG00000216863	1.83412	0.22071	LY86-AS1
ENSG00000260343	0.357632	0.221161	LINC01043
ENSG00000245832	0.55444	0.221355	LOC101928989
ENSG00000241015	3.06565	0.221375	TPM3P9
ENSG00000254842	1.13283	0.221777	LOC100507431
ENSG00000177853	1.82263	0.221817	ZNF518A
ENSG00000196696	1.94645	0.222252	PDXDC2P
ENSG00000034063	1.53608	0.222736
ENSG00000214135	1.86066	0.222911	LOC220729
ENSG00000259223	1.69514	0.224132
ENSG00000259379	3.91325	0.224253
ENSG00000262902	1.65062	0.224846	LOC101927337
ENSG00000231721	1.77601	0.225511	LINC-PINT
ENSG00000212802	0.47244	0.225569
ENSG00000237438	0.748664	0.225945	CECR7
ENSG00000201882	3.57098	0.225953
ENSG00000230590	0.654123	0.227041	FTX
ENSG00000265565	0.32826	0.22722	MIR3143
ENSG00000261770	0.879573	0.227277
ENSG00000268416	2.39354	0.227511
ENSG00000231969	1.81555	0.227582	LOC101929231
ENSG00000227400	0.375877	0.228856
ENSG00000260141	0.375877	0.228856
ENSG00000260404	1.14774	0.229388
ENSG00000253591	2.36452	0.230814
ENSG00000255393	1.76856	0.231117
ENSG00000133624	1.36477	0.231216	ZNF767P
ENSG00000258879	2.98022	0.231343
ENSG00000244342	2.09671	0.231606	LINC00698
ENSG00000238172	0.179649	0.232809
ENSG00000266912	0.179649	0.232809
ENSG00000234009	0.266232	0.235289
ENSG00000244642	0.266232	0.235289
ENSG00000250508	0.266232	0.235289
ENSG00000257267	1.41712	0.235383	ZNF271
ENSG00000267620	0.879517	0.235422
ENSG00000267013	1.94605	0.236421	LOC101927229
ENSG00000232685	4.75434	0.236701	LINC00442
ENSG00000243071	0.223286	0.237251
ENSG00000254768	0.223286	0.237251
ENSG00000258605	0.223286	0.237251
ENSG00000265992	2.9125	0.237423
ENSG00000258811	0.978046	0.237796
ENSG00000175841	3.81985	0.237997	FAM172BP
ENSG00000264260	3.12273	0.238148
ENSG00000224032	1.05424	0.238352	EPB41L4A-AS1
ENSG00000214223	0.186437	0.238634
ENSG00000216866	0.186437	0.238634
ENSG00000243829	0.186437	0.238634
ENSG00000255020	0.186437	0.238634	LOC100129129
ENSG00000262708	0.186437	0.238634
ENSG00000235888	0.273041	0.239257
ENSG00000229635	0.226311	0.239365
ENSG00000231095	0.226311	0.239365
ENSG00000261448	1.28594	0.239549
ENSG00000229229	3.48461	0.239784
ENSG00000212961	0.356831	0.2403
ENSG00000249264	0.281444	0.240741
ENSG00000269072	0.783555	0.241886	LOC101928517
ENSG00000233516	2.51607	0.242091
ENSG00000170629	0.0984003	0.242536	DPY19L2P2
ENSG00000179406	0.0984003	0.242536	LINC00174
ENSG00000184617	0.0984003	0.242536
ENSG00000213866	0.0984003	0.242536
ENSG00000214870	0.0984003	0.242536
ENSG00000215492	0.0984003	0.242536
ENSG00000215908	0.0984003	0.242536	CROCCP2
ENSG00000228168	0.0984003	0.242536
ENSG00000232160	0.0984003	0.242536	RAP2C-AS1
ENSG00000232892	0.0984003	0.242536	LOC101928404
ENSG00000234160	0.0984003	0.242536
ENSG00000234939	0.0984003	0.242536
ENSG00000237550	0.0984003	0.242536
ENSG00000238042	0.0984003	0.242536
ENSG00000241481	0.0984003	0.242536
ENSG00000243193	0.0984003	0.242536
ENSG00000244021	0.0984003	0.242536
ENSG00000244245	0.0984003	0.242536
ENSG00000245149	0.0984003	0.242536	RNF139-AS1
ENSG00000245556	0.0984003	0.242536	SCAMP1-AS1
ENSG00000247765	0.0984003	0.242536
ENSG00000250303	0.0984003	0.242536
ENSG00000254027	0.0984003	0.242536
ENSG00000255367	0.0984003	0.242536	LOC101927708
ENSG00000255395	0.0984003	0.242536
ENSG00000259367	0.0984003	0.242536
ENSG00000260331	0.0984003	0.242536
ENSG00000261324	0.0984003	0.242536
ENSG00000262185	0.0984003	0.242536
ENSG00000263648	0.0984003	0.242536
ENSG00000267053	0.0984003	0.242536
ENSG00000271430	0.0984003	0.242536
ENSG00000237301	1.50917	0.243271
ENSG00000256594	0.644805	0.244931	LOC374443
ENSG00000225278	0.626081	0.246037	LOC101930284
ENSG00000213443	0.742337	0.246062	CLEC2D
ENSG00000205682	0.152556	0.246617
ENSG00000215093	0.152556	0.246617
ENSG00000229928	0.152556	0.246617
ENSG00000249699	0.152556	0.246617	LOC101929199
ENSG00000257621	0.152556	0.246617	FLJ31306
ENSG00000235688	2.31558	0.247252
ENSG00000251574	0.457206	0.24817
ENSG00000217165	0.44942	0.248407
ENSG00000204380	2.68192	0.248524	LOC100129029
ENSG00000258616	3.41112	0.249389
ENSG00000265356	0.448834	0.249575
ENSG00000237838	1.66517	0.250248
ENSG00000118412	1.14867	0.250828	CASP8AP2
ENSG00000251287	0.301186	0.251321	ALG1L2
ENSG00000215512	0.244795	0.251623	LOC644669
ENSG00000254893	0.244795	0.251623
ENSG00000226091	0.383799	0.251669	LINC00937
ENSG00000258136	0.43767	0.252656	LOC101929162
ENSG00000236254	1.73984	0.253357
ENSG00000224746	2.81054	0.254989	LOC101928915
ENSG00000257292	1.99905	0.255775
ENSG00000233379	0.57571	0.256397
ENSG00000251338	1.69551	0.259125
ENSG00000205056	0.861462	0.259169	LOC100507616
ENSG00000256306	0.457968	0.259589
ENSG00000152117	1.18344	0.26022	LOC150776
ENSG00000213622	0.214419	0.260292
ENSG00000257698	0.214419	0.260292	LOC100506844
ENSG00000244363	0.314451	0.261097
ENSG00000268658	0.314451	0.261097	LINC00664
ENSG00000180581	0.409335	0.261505
ENSG00000238133	0.805512	0.261655	MLK7-AS1
ENSG00000212232	1.03094	0.262316	SNORD17
ENSG00000214391	0.537892	0.26307
ENSG00000204113	0.265383	0.26391
ENSG00000250366	1.4571	0.263967	TUNAR
ENSG00000259905	0.664641	0.265161
ENSG00000250771	2.30051	0.26557
ENSG00000160172	0.114461	0.265715	FAM86C2P
ENSG00000198618	0.114461	0.265715
ENSG00000204936	0.114461	0.265715	CD177
ENSG00000223691	0.114461	0.265715
ENSG00000228363	0.114461	0.265715
ENSG00000230448	0.114461	0.265715	LINC00276
ENSG00000230837	0.114461	0.265715
ENSG00000232177	0.114461	0.265715
ENSG00000234742	0.114461	0.265715
ENSG00000235486	0.114461	0.265715
ENSG00000240376	0.114461	0.265715
ENSG00000240498	0.114461	0.265715	CDKN2B-AS1
ENSG00000241741	0.114461	0.265715
ENSG00000243403	0.114461	0.265715
ENSG00000248966	0.114461	0.265715
ENSG00000251011	0.114461	0.265715	TMEM108-AS1
ENSG00000235947	0.900949	0.265892	EGOT
ENSG00000249816	0.858809	0.266042	LINC00964
ENSG00000126005	0.173738	0.266444
ENSG00000178464	0.173738	0.266444
ENSG00000223960	0.173738	0.266444	LOC101927027
ENSG00000257608	0.173738	0.266444
ENSG00000258363	1.04442	0.267567
ENSG00000262322	2.01895	0.267986
ENSG00000250050	1.91757	0.268009
ENSG00000213498	0.176178	0.2685
ENSG00000240342	0.176178	0.2685
ENSG00000177410	1.39899	0.268684	ZFAS1
ENSG00000224411	0.338395	0.268908
ENSG00000214992	1.99619	0.268945
ENSG00000248631	1.21953	0.270006
ENSG00000261807	1.51921	0.270618	LOC101927580
ENSG00000196204	0.621973	0.270838	RNF216P1
ENSG00000267337	2.65321	0.271587	LINC01478
ENSG00000188002	2.52531	0.27298
ENSG00000224861	0.534856	0.274523
ENSG00000264112	0.704855	0.275351
ENSG00000270638	1.01064	0.275708
ENSG00000249487	2.35029	0.275833	LOC101929743
ENSG00000242477	0.355973	0.276213
ENSG00000259612	0.355973	0.276213
ENSG00000261780	1.44901	0.276621	LOC100505817
ENSG00000267119	0.661203	0.276827
ENSG00000188424	0.240035	0.27683	LOC100996415
ENSG00000248371	0.240035	0.27683	LOC102477328
ENSG00000258056	0.240035	0.27683
ENSG00000262966	0.240035	0.27683	LOC101928266
ENSG00000206066	2.31047	0.277146
ENSG00000265908	2.28714	0.27873
ENSG00000259278	1.06084	0.278911
ENSG00000242759	0.804333	0.280308	LINC00882
ENSG00000183506	0.358956	0.280316	PI4KAP2
ENSG00000225071	0.348778	0.281035
ENSG00000247271	0.937585	0.281251	ZBED5-AS1
ENSG00000233409	2.98109	0.281951	FANK1-AS1
ENSG00000088340	0.37293	0.282712	FER1L4
ENSG00000213333	0.37293	0.282712
ENSG00000234086	0.37293	0.282712
ENSG00000244627	0.37293	0.282712
ENSG00000269837	0.37293	0.282712	IPO5P1
ENSG00000269001	0.30409	0.283423	ZNF818P
ENSG00000260816	0.468946	0.283854
ENSG00000260975	0.728784	0.284377
ENSG00000243302	0.198695	0.28548
ENSG00000267284	0.198695	0.28548
ENSG00000261069	1.82473	0.28614
ENSG00000270279	2.61152	0.286626
ENSG00000253799	0.794834	0.28689	LINC01030
ENSG00000170846	1.05903	0.287963	LOC93622
ENSG00000254090	0.494749	0.288458
ENSG00000152268	2.14214	0.288619	SPON1
ENSG00000259747	0.806111	0.28877
ENSG00000267520	3.42774	0.289374
ENSG00000261377	1.06939	0.289432
ENSG00000260822	1.9523	0.290487
ENSG00000225339	3.53633	0.290727
ENSG00000241506	0.322334	0.29122
ENSG00000234389	0.400188	0.292144
ENSG00000219682	0.57761	0.292386
ENSG00000231767	0.974845	0.292778	MIR4426
ENSG00000130600	0.580103	0.293195
ENSG00000231107	0.405151	0.293738	LINC01508
ENSG00000229775	1.04879	0.293782
ENSG00000247134	1.85653	0.293951
ENSG00000253854	0.618469	0.294249
ENSG00000238503	0.589237	0.294953
ENSG00000248049	1.32277	0.29501	UBA6-AS1
ENSG00000179766	1.78411	0.295121	ATP8B5P
ENSG00000214783	0.27722	0.296161	POLR2J4
ENSG00000245648	0.27722	0.296161	LOC101928100
ENSG00000259664	0.27722	0.296161	LOC101927286
ENSG00000240893	0.630972	0.296796	LOC101929694
ENSG00000212766	0.599682	0.29718	LINC00277
ENSG00000231167	0.40874	0.297511
ENSG00000180926	1.86291	0.297833
ENSG00000242193	0.220204	0.29883	LOC730102
ENSG00000213553	0.288254	0.301025
ENSG00000259538	0.288254	0.301025
ENSG00000226453	0.435347	0.302716
ENSG00000259419	0.435347	0.302716
ENSG00000128692	0.151942	0.303884
ENSG00000184612	0.151942	0.303884
ENSG00000229539	0.151942	0.303884
ENSG00000232077	0.151942	0.303884	LINC01031
ENSG00000238103	0.151942	0.303884
ENSG00000248588	0.151942	0.303884
ENSG00000253500	0.151942	0.303884
ENSG00000258077	0.151942	0.303884
ENSG00000261589	0.151942	0.303884
ENSG00000258751	1.00746	0.307095
ENSG00000226674	0.972143	0.307196	TEX41
ENSG00000253978	0.305791	0.308077	CTB-178M22.2
ENSG00000236452	0.370187	0.308303
ENSG00000237268	2.52383	0.308977
ENSG00000176826	0.15873	0.309028	FKBP9P1
ENSG00000219023	0.15873	0.309028
ENSG00000229153	0.15873	0.309028	EPHA1-AS1
ENSG00000249631	0.15873	0.309028
ENSG00000251633	0.15873	0.309028
ENSG00000252295	0.15873	0.309028
ENSG00000270172	0.15873	0.309028
ENSG00000271270	0.15873	0.309028	TMCC1-AS1
ENSG00000259295	0.37325	0.309256	LOC440300
ENSG00000259976	2.03463	0.309482
ENSG00000258754	1.49411	0.309486	LOC283682
ENSG00000173811	0.240792	0.309527	CCDC13-AS1
ENSG00000227718	2.29391	0.310708
ENSG00000258441	0.900287	0.310839	LINC00641
ENSG00000234763	3.34802	0.31284
ENSG00000204832	0.47736	0.31342	ST8SIA6-AS1
ENSG00000226954	1.21404	0.313524
ENSG00000255568	0.469906	0.313988
ENSG00000182873	3.42936	0.314207
ENSG00000250891	3.54287	0.314313	LOC101927280
ENSG00000159712	0.999688	0.314882	ANKRD18CP
ENSG00000197358	0.474911	0.315157
ENSG00000251487	0.474911	0.315157
ENSG00000251323	3.50692	0.315264	LOC101928865
ENSG00000271701	0.701435	0.315601
ENSG00000270427	2.14215	0.315754
ENSG00000270704	0.746934	0.316573
ENSG00000236780	2.84742	0.316731	LOC644838
ENSG00000226798	0.600042	0.316991
ENSG00000267632	0.332076	0.317309
ENSG00000228095	1.3694	0.317495
ENSG00000236292	0.404426	0.318162
ENSG00000226259	0.260535	0.318262	GTF2H2B
ENSG00000235459	0.260535	0.318262
ENSG00000250198	0.260535	0.318262	LOC101929284
ENSG00000255717	0.260535	0.318262
ENSG00000240429	0.719293	0.318316	LRRFIP1P1
ENSG00000261621	0.718846	0.320714
ENSG00000203849	0.736513	0.320813
ENSG00000232079	2.16236	0.321421	LOC284825
ENSG00000260091	1.33418	0.321692
ENSG00000223756	0.419287	0.321953
ENSG00000255234	0.943402	0.322594
ENSG00000203306	0.514454	0.323607
ENSG00000250420	0.799132	0.323664	AACSP1
ENSG00000231242	1.5427	0.324064
ENSG00000202538	0.275555	0.32409	RNU4-2
ENSG00000242086	2.23219	0.324294	SDHAP2
ENSG00000227517	1.13919	0.324455	LINC01483
ENSG00000213178	0.358295	0.325202
ENSG00000251432	0.433703	0.325386
ENSG00000236444	0.279499	0.325518
ENSG00000204253	0.777043	0.32626
ENSG00000185710	0.186713	0.326409
ENSG00000245060	0.186713	0.326409	LINC00847
ENSG00000146677	1.90386	0.326764
ENSG00000259611	1.84638	0.328863
ENSG00000253352	2.09977	0.32939	TUG1
ENSG00000225548	0.855889	0.330405
ENSG00000179362	1.46434	0.330902	HMGN2P46
ENSG00000234420	0.461299	0.331366	ZNF37BP
ENSG00000213590	0.382543	0.33155
ENSG00000183199	0.297743	0.331635
ENSG00000224739	1.08911	0.332092
ENSG00000223705	2.51403	0.333	NSUN5P1
ENSG00000203875	0.812426	0.333557
ENSG00000268391	0.474525	0.333987
ENSG00000231160	3.59467	0.334714	KLF3-AS1
ENSG00000205622	3.33423	0.335509	LOC400867
ENSG00000234035	2.01353	0.33552
ENSG00000225224	0.716005	0.335545
ENSG00000185044	0.595642	0.335623	LOC101927648
ENSG00000262758	2.26741	0.335925
ENSG00000259010	1.57547	0.33599
ENSG00000236850	0.862303	0.336059	BMS1P20
ENSG00000249684	0.487398	0.3364	LOC100128340
ENSG00000229638	0.405627	0.33689
ENSG00000235927	1.30287	0.337398	NEXN-AS1
ENSG00000214198	1.10305	0.337465	GNN
ENSG00000228463	0.774695	0.337636
ENSG00000187534	2.50579	0.33796
ENSG00000237636	0.319377	0.337984
ENSG00000255248	1.41518	0.338158	MIR100HG
ENSG00000213279	0.212329	0.338347
ENSG00000232729	0.212329	0.338347	LOC101926943
ENSG00000234978	0.212329	0.338347
ENSG00000251372	0.212329	0.338347	LINC00499
ENSG00000259212	0.212329	0.338347
ENSG00000260804	0.212329	0.338347	PKI55
ENSG00000204815	0.499934	0.338631	TTC25
ENSG00000229089	0.500149	0.338668	ANKRD20A5P
ENSG00000270179	0.500149	0.338668
ENSG00000255391	2.84306	0.339305
ENSG00000268516	1.58029	0.339418
ENSG00000245322	0.947055	0.339547
ENSG00000236333	1.85563	0.33957	TRHDE-AS1
ENSG00000245534	1.29218	0.339869	LOC101928784
ENSG00000236886	0.626113	0.33999
ENSG00000214548	1.71473	0.340651	MEG3
ENSG00000269473	1.17212	0.341022
ENSG00000228925	0.219138	0.34105
ENSG00000248278	0.645405	0.34254
ENSG00000140181	1.36242	0.3426
ENSG00000249307	2.8019	0.342702	LINC01088
ENSG00000249502	0.934699	0.342974
ENSG00000267698	3.13194	0.344297	LOC101927572
ENSG00000238755	0.535695	0.344417
ENSG00000223949	2.13202	0.344629	ROR1-AS1
ENSG00000232233	0.348659	0.345317	LOC102724699
ENSG00000258634	0.448715	0.345379
ENSG00000227683	0.547048	0.346094
ENSG00000248431	0.547048	0.346094
ENSG00000268362	0.547048	0.346094
ENSG00000226715	0.68317	0.347111
ENSG00000224597	1.27138	0.347597	PTCHD3P1
ENSG00000167355	1.49112	0.348259	OR51B5
ENSG00000223553	1.07919	0.34862
ENSG00000213305	0.364499	0.348788
ENSG00000226051	0.364499	0.348788	ZNF503-AS1
ENSG00000250251	0.364499	0.348788	PKD1P1
ENSG00000236922	0.47582	0.349924
ENSG00000267269	1.02157	0.349965
ENSG00000259516	1.53305	0.350122	ANP32AP1
ENSG00000232274	1.95201	0.350147
ENSG00000255123	1.65214	0.350646
ENSG00000261777	1.11184	0.350866	LOC100506083
ENSG00000245552	0.249514	0.351293	LOC101929295
ENSG00000248477	0.249514	0.351293
ENSG00000185040	0.589954	0.351841
ENSG00000230373	0.379834	0.351868	GOLGA6L5P
ENSG00000245205	0.379834	0.351868
ENSG00000258791	0.71362	0.35198	LINC00520
ENSG00000247157	0.869137	0.352	LINC01252
ENSG00000269996	1.06619	0.353107
ENSG00000203335	1.0217	0.353197	LOC101929998
ENSG00000266945	1.12725	0.353234
ENSG00000227028	1.66068	0.353533	SLC8A1-AS1
ENSG00000230131	1.94343	0.353647
ENSG00000237870	1.0788	0.353947	LOC102724434
ENSG00000230832	0.610053	0.354251
ENSG00000240674	0.260548	0.354414
ENSG00000227911	1.95423	0.354475
ENSG00000230525	1.56129	0.354569	LOC101060019
ENSG00000255666	0.394696	0.354621
ENSG00000267521	2.89605	0.354819
ENSG00000225706	1.37751	0.354939
ENSG00000233382	1.15504	0.35496	NKAPP1
ENSG00000187621	1.86241	0.355468	TCL6
ENSG00000254289	2.48433	0.355504
ENSG00000230950	3.05229	0.355682
ENSG00000254083	2.68326	0.355918	LOC286094
ENSG00000253649	0.629345	0.356417
ENSG00000269609	1.48606	0.35681	RPARP-AS1
ENSG00000251003	0.409111	0.357097
ENSG00000259248	0.409111	0.357097	USP3-AS1
ENSG00000215154	1.83916	0.357866	LOC652276
ENSG00000232490	0.534248	0.358129	OSBPL10-AS1
ENSG00000248150	2.45536	0.358748	LOC101929505
ENSG00000233836	2.10157	0.359213
ENSG00000213862	0.423108	0.359337
ENSG00000222489	0.423108	0.359337
ENSG00000225572	0.660128	0.359607	DOCK4-AS1
ENSG00000223380	1.12081	0.359775
ENSG00000228566	0.665751	0.360157
ENSG00000232745	0.804763	0.360236
ENSG00000225264	1.1427	0.361064	LOC646762
ENSG00000249364	1.29177	0.361174	LOC101928858
ENSG00000254506	1.17376	0.362806
ENSG00000244556	1.17709	0.362987
ENSG00000249673	0.304369	0.364539	NOP14-AS1
ENSG00000254249	0.7235	0.365301
ENSG00000269416	1.70279	0.365634
ENSG00000261837	0.475343	0.366508
ENSG00000214955	0.915978	0.366856
ENSG00000249409	0.914222	0.367936
ENSG00000237296	0.487561	0.367959	SMG1P1
ENSG00000269220	0.487561	0.367959	LINC00528
ENSG00000179743	0.768017	0.368728	FLJ37453
ENSG00000250131	1.78258	0.369456
ENSG00000254187	2.10477	0.37054
ENSG00000211454	1.00244	0.371812	AKR7L
ENSG00000243587	2.07219	0.371823
ENSG00000228624	1.2805	0.372056	LOC101927768
ENSG00000231020	3.17509	0.372378
ENSG00000224189	1.55399	0.372817	HAGLR
ENSG00000267098	0.354837	0.373043
ENSG00000185596	0.839736	0.373469
ENSG00000227176	0.839736	0.373469
ENSG00000214425	0.699806	0.373816	LRRC37A4P
ENSG00000256905	2.69141	0.374099
ENSG00000170092	1.42953	0.374116
ENSG00000226598	1.95954	0.374632	LOC101927630
ENSG00000232472	1.06164	0.37473
ENSG00000225159	0.55499	0.374795
ENSG00000255130	0.55499	0.374795
ENSG00000267172	0.55499	0.374795
ENSG00000204623	1.45066	0.374862
ENSG00000237257	1.0656	0.374913
ENSG00000213212	1.97294	0.374968
ENSG00000258696	0.565363	0.375698
ENSG00000226839	3.46551	0.375865
ENSG00000250284	0.73515	0.376231
ENSG00000175061	0.575517	0.376551
ENSG00000250488	2.47693	0.376842
ENSG00000229664	1.0891	0.376965
ENSG00000230368	0.903054	0.377015	FAM41C
ENSG00000254515	1.70476	0.377349
ENSG00000226950	0.585462	0.377356	DANCR
ENSG00000245573	0.585462	0.377356	BDNF-AS
ENSG00000256995	0.585462	0.377356
ENSG00000249509	1.12493	0.377502
ENSG00000254838	3.60231	0.377703	GVINP1
ENSG00000260125	2.60228	0.377835	AGBL1-AS1
ENSG00000260420	0.768074	0.378277	LOC101928880
ENSG00000268894	2.12159	0.378405	PLCE1-AS1
ENSG00000180385	0.933099	0.378526	EMC3-AS1
ENSG00000224697	2.86143	0.378863
ENSG00000248551	2.13444	0.379287
ENSG00000261254	2.38025	0.379601
ENSG00000253641	1.18702	0.379929
ENSG00000249388	0.801615	0.380185	LOC100240734
ENSG00000270949	1.17149	0.380265
ENSG00000188206	1.41078	0.380372	HNRNPU-AS1
ENSG00000238676	0.416002	0.380531
ENSG00000252464	0.97729	0.380575
ENSG00000235106	0.981855	0.380776	LINC00094
ENSG00000270087	1.8451	0.380887
ENSG00000249797	1.19047	0.380959
ENSG00000269779	0.986376	0.380974
ENSG00000237654	0.817139	0.381013	LOC101929653
ENSG00000154198	2.24945	0.381046	CYP4Z2P
ENSG00000265514	0.642518	0.381485
ENSG00000233491	1.78663	0.381808	LOC100128317
ENSG00000251890	1.70128	0.382239
ENSG00000249675	1.01689	0.382257
ENSG00000259646	1.01776	0.382293
ENSG00000231490	1.71122	0.382485
ENSG00000255993	1.71231	0.382512
ENSG00000207523	1.02526	0.382596	SNORA66
ENSG00000259668	1.72203	0.382749
ENSG00000258829	1.2433	0.382777
ENSG00000217404	1.93795	0.382941
ENSG00000231758	0.441186	0.382998
ENSG00000254018	0.441186	0.382998
ENSG00000253880	0.666763	0.383022
ENSG00000243243	1.75207	0.383465
ENSG00000231028	1.86065	0.383475	LINC00271
ENSG00000264164	0.675003	0.383518
ENSG00000225595	1.04907	0.383529	LOC401242
ENSG00000248757	1.04954	0.383547	LOC102467212
ENSG00000253837	2.00697	0.383599	LOC100507156
ENSG00000256304	2.39225	0.383647
ENSG00000227373	0.683105	0.383994
ENSG00000250505	0.683105	0.383994
ENSG00000254456	0.683105	0.383994
ENSG00000270696	0.881	0.384109
ENSG00000256262	2.37416	0.384163	USP30-AS1
ENSG00000251136	2.43697	0.384273	LOC101929709
ENSG00000225361	0.702755	0.385102	PPP1R26-AS1
ENSG00000249993	1.71376	0.385155	BFSP2-AS1
ENSG00000252093	2.08827	0.385158
ENSG00000237220	2.49551	0.385334
ENSG00000260855	1.84659	0.38556
ENSG00000254811	1.84988	0.385629	LOC101928535
ENSG00000255689	1.11579	0.385926
ENSG00000259439	1.38317	0.386135	LOC100130502
ENSG00000226049	0.928861	0.386144
ENSG00000257027	2.52946	0.386294	LOC101928054
ENSG00000232524	1.88768	0.386403
ENSG00000258721	2.99159	0.386473
ENSG00000174353	1.89146	0.386478	STAG3L2
ENSG00000242593	2.39206	0.386803
ENSG00000253245	1.14901	0.387014
ENSG00000267924	1.41854	0.387067
ENSG00000228065	1.94274	0.387473
ENSG00000177359	0.750461	0.387547
ENSG00000237013	0.497087	0.387564	LOC101927701
ENSG00000250988	1.16677	0.387569	SNHG21
ENSG00000252839	1.96064	0.387808
ENSG00000236790	0.75628	0.387823	LINC00299
ENSG00000204959	1.18307	0.388064
ENSG00000217686	0.764229	0.388194
ENSG00000235957	0.514365	0.38877
ENSG00000268713	3.16555	0.388988
ENSG00000258360	2.18121	0.389364
ENSG00000267665	1.23138	0.389453	LOC400622
ENSG00000250263	2.76407	0.389534
ENSG00000228109	1.52817	0.389679	MFI2-AS1
ENSG00000241369	0.531043	0.389859	LINC01192
ENSG00000261015	1.56446	0.390461
ENSG00000250899	0.821728	0.390659
ENSG00000267470	2.405	0.390821	ZNF571-AS1
ENSG00000183674	0.547162	0.390846	LINC00518
ENSG00000214176	0.547162	0.390846
ENSG00000242569	0.547162	0.390846
ENSG00000259867	0.547162	0.390846
ENSG00000240024	1.29225	0.391051	LINC00888
ENSG00000267934	1.29874	0.391213
ENSG00000236172	1.94	0.391241	MIR7515
ENSG00000229440	1.30233	0.391301
ENSG00000249484	1.30402	0.391343	LINC01470
ENSG00000254919	0.839462	0.39135
ENSG00000235224	2.44683	0.391359
ENSG00000235505	1.90046	0.391651	LOC643733
ENSG00000231993	0.850932	0.391781
ENSG00000259701	0.850932	0.391781
ENSG00000231954	2.35842	0.39192
ENSG00000253205	2.97007	0.391927
ENSG00000263914	1.33768	0.392148
ENSG00000231056	2.23007	0.392173	LOC101928106
ENSG00000238837	3.00849	0.392318
ENSG00000270081	0.577865	0.392572
ENSG00000244610	2.54807	0.392647
ENSG00000257322	1.68396	0.392794
ENSG00000267109	2.03798	0.392807
ENSG00000223651	1.37919	0.393085
ENSG00000260586	1.37919	0.393085
ENSG00000232098	0.899406	0.39348	LOC100506634
ENSG00000254275	0.900993	0.393532	LINC00824
ENSG00000248544	0.904502	0.393648
ENSG00000240499	1.4174	0.393899
ENSG00000236524	2.41347	0.394369
ENSG00000212493	1.44937	0.394546	SNORD19
ENSG00000228430	1.56993	0.39455
ENSG00000252010	0.933996	0.394582	SCARNA5
ENSG00000255022	2.69187	0.394642
ENSG00000175773	2.09752	0.394657
ENSG00000187156	0.62053	0.394682	LINC00221
ENSG00000236437	1.45969	0.394749
ENSG00000236901	0.948549	0.395022
ENSG00000259426	2.47803	0.395129
ENSG00000259969	0.957263	0.395278
ENSG00000225460	1.50143	0.39554
ENSG00000259994	1.50297	0.395568
ENSG00000248222	1.51511	0.39579	CTB-174D11.1
ENSG00000204466	1.5381	0.396199
ENSG00000235330	1.547	0.396354
ENSG00000204787	1.68674	0.396559
ENSG00000219249	1.56371	0.39664
ENSG00000251252	2.2556	0.396679
ENSG00000242512	0.668495	0.396727	LINC01206
ENSG00000267199	1.58406	0.396981
ENSG00000241288	1.02099	0.397019
ENSG00000247708	1.92231	0.397115	STX18-AS1
ENSG00000225946	1.59247	0.397119
ENSG00000220643	1.03278	0.397317
ENSG00000259683	1.04429	0.397601
ENSG00000255337	2.35088	0.397762	LOC101928424
ENSG00000268555	1.36029	0.397927
ENSG00000233067	2.02869	0.397959	PTCHD1-AS
ENSG00000184319	1.06288	0.398048
ENSG00000253974	1.06651	0.398133	NRG1-IT1
ENSG00000225640	0.707444	0.39818	LOC101929207
ENSG00000260658	1.07012	0.398217
ENSG00000250415	1.67116	0.398343
ENSG00000267575	1.67116	0.398343
ENSG00000232662	1.3894	0.398455
ENSG00000224356	1.70058	0.398771
ENSG00000224993	1.70766	0.398872
ENSG00000219891	0.740367	0.399288	ZSCAN12P1
ENSG00000269397	0.740367	0.399288
ENSG00000225298	1.74532	0.399394	LINC00113
ENSG00000260589	1.74795	0.39943
ENSG00000248831	0.750859	0.39962
ENSG00000213261	1.13708	0.399681
ENSG00000239035	1.7671	0.399686
ENSG00000227016	2.18673	0.399774	LOC339468
ENSG00000258970	0.757867	0.399836
ENSG00000259639	2.19837	0.399897
ENSG00000262020	1.50606	0.40036
ENSG00000261296	1.51898	0.400553
ENSG00000267729	1.84176	0.400632
ENSG00000236313	0.790678	0.400799
ENSG00000260142	1.85658	0.400811
ENSG00000254363	1.20679	0.401029
ENSG00000205534	0.800137	0.401061	SMG1P2
ENSG00000268754	1.21483	0.401175	LINC01081
ENSG00000243323	1.89015	0.401205	PTPRVP
ENSG00000235533	1.58828	0.401533
ENSG00000245384	2.08147	0.401635	LOC101929468
ENSG00000233639	1.24981	0.401785	LINC01158
ENSG00000236583	1.94894	0.401862
ENSG00000238566	2.02576	0.402662
ENSG00000235756	0.869782	0.402816
ENSG00000232756	2.0717	0.403112
ENSG00000230561	0.893501	0.403351	LINC01183
ENSG00000270669	1.3546	0.403423
ENSG00000224083	0.901154	0.403517
ENSG00000259774	0.92341	0.403985
ENSG00000250240	0.930605	0.404131
ENSG00000248125	1.41251	0.404223
ENSG00000250238	0.951566	0.404545
ENSG00000197062	0.966357	0.404826	ZSCAN26
ENSG00000226435	1.47838	0.405055	ANKRD18DP
ENSG00000253493	2.4865	0.405132
ENSG00000213755	1.90997	0.405138
ENSG00000249061	0.984591	0.40516
ENSG00000224533	0.990933	0.405274
ENSG00000249937	1.50382	0.405357	LOC646241
ENSG00000196295	2.52064	0.405375
ENSG00000248238	0.997192	0.405384
ENSG00000262117	1.00337	0.405492	BCAR4
ENSG00000233327	1.00689	0.405553	USP32P2
ENSG00000258354	2.36913	0.405598
ENSG00000199567	1.97054	0.405683
ENSG00000231740	2.57471	0.405745
ENSG00000255364	1.02144	0.4058
ENSG00000257056	1.54709	0.405847
ENSG00000243004	1.03312	0.405993	LOC101927668
ENSG00000257331	1.56627	0.406055
ENSG00000270173	1.57169	0.406113
ENSG00000224227	1.57673	0.406167	OR2L1P
ENSG00000228719	2.03171	0.4062
ENSG00000237525	1.05013	0.406266
ENSG00000255347	1.05567	0.406353
ENSG00000258959	1.05567	0.406353
ENSG00000258676	1.64113	0.406822
ENSG00000233818	1.09275	0.406913
ENSG00000225181	2.13405	0.406999
ENSG00000258629	1.67395	0.407136
ENSG00000214051	1.68807	0.407267
ENSG00000226824	1.78981	0.408152	LOC100996437
ENSG00000269999	1.82321	0.40842
ENSG00000234241	1.83213	0.40849
ENSG00000226284	1.83507	0.408513
ENSG00000266767	1.83519	0.408514
ENSG00000254184	1.84161	0.408564
ENSG00000258774	1.2482	0.408894
ENSG00000247372	1.90258	0.40902
ENSG00000256673	1.2698	0.409131
ENSG00000205488	1.26984	0.409131
ENSG00000159904	1.93754	0.409269	ZNF890P
ENSG00000250331	1.93813	0.409273	LINC01340
ENSG00000258742	1.33788	0.409826
ENSG00000249395	1.35673	0.410006	CASC9
ENSG00000176054	2.0569	0.410053
ENSG00000231074	1.36837	0.410114	HCG18
ENSG00000230836	1.39628	0.410368	LINC01293
ENSG00000224358	1.39898	0.410392
ENSG00000248197	1.45732	0.410887	LINC00290
ENSG00000254587	1.46912	0.410982
ENSG00000215481	2.2318	0.41105
ENSG00000231628	1.48771	0.411129
ENSG00000260539	1.58162	0.411819	GLG1
ENSG00000237740	1.625	0.412111
ENSG00000258893	2.47731	0.412209
ENSG00000254482	1.69978	0.412579
ENSG00000268686	1.77322	0.412999	LOC101928295
ENSG00000231815	1.78181	0.413046
ENSG00000260328	1.78295	0.413052
ENSG00000235435	1.79855	0.413136
ENSG00000260585	1.93865	0.413828
ENSG00000259336	1.96587	0.413951
ENSG00000229021	2.00766	0.414134	NBPF18P
ENSG00000240480	2.12825	0.41462	RPL29P2
ENSG00000251034	2.16372	0.414752
ENSG00000166667	0.13177	0.42265	SPDYE6
ENSG00000175772	0.13177	0.42265
ENSG00000177803	0.378699	0.42265
ENSG00000179101	0.13177	0.42265
ENSG00000180764	0.13177	0.42265	PIPSL
ENSG00000183566	1.16766	0.42265	BPIFA4P
ENSG00000203499	0.378699	0.42265	FAM83H-AS1
ENSG00000204025	1.52729	0.42265
ENSG00000206737	0.13177	0.42265
ENSG00000213569	0.13177	0.42265
ENSG00000216853	1.11223	0.42265
ENSG00000222616	0.13177	0.42265
ENSG00000223308	0.13177	0.42265
ENSG00000223749	0.13177	0.42265
ENSG00000224318	1.10502	0.42265
ENSG00000224843	1.54218	0.42265	LINC00240
ENSG00000226806	1.34468	0.42265	LOC100507600
ENSG00000227393	0.731726	0.42265
ENSG00000227584	0.13177	0.42265
ENSG00000230002	0.731726	0.42265	ALMS1-IT1
ENSG00000231373	1.49183	0.42265	GNA14-AS1
ENSG00000231503	0.13177	0.42265
ENSG00000231890	0.13177	0.42265	DARS-AS1
ENSG00000232545	0.13177	0.42265
ENSG00000233435	1.23035	0.42265
ENSG00000234597	0.13177	0.42265	LOC101928196
ENSG00000234826	0.13177	0.42265
ENSG00000235082	0.13177	0.42265
ENSG00000235703	1.75241	0.42265	LINC00894
ENSG00000236035	0.82323	0.42265
ENSG00000236432	1.10502	0.42265	LOC654841
ENSG00000236608	1.54224	0.42265
ENSG00000236748	0.13177	0.42265
ENSG00000236908	0.13177	0.42265
ENSG00000238840	0.70024	0.42265
ENSG00000239570	1.16508	0.42265
ENSG00000241684	0.569709	0.42265	ADAMTS9-AS2
ENSG00000242423	1.31415	0.42265
ENSG00000248112	0.378699	0.42265
ENSG00000248765	0.13177	0.42265
ENSG00000248973	0.378699	0.42265
ENSG00000249593	0.870128	0.42265
ENSG00000252529	0.13177	0.42265
ENSG00000253696	1.68738	0.42265
ENSG00000254173	1.20874	0.42265
ENSG00000254310	0.13177	0.42265
ENSG00000254560	1.54224	0.42265
ENSG00000255867	0.13177	0.42265	DENND5B-AS1
ENSG00000256417	1.17235	0.42265
ENSG00000257259	0.870128	0.42265	LOC101927653
ENSG00000257310	0.13177	0.42265
ENSG00000258649	0.378699	0.42265
ENSG00000258679	0.13177	0.42265
ENSG00000258750	0.569709	0.42265
ENSG00000258891	0.13177	0.42265
ENSG00000259330	0.13177	0.42265
ENSG00000260260	0.13177	0.42265	SNHG19
ENSG00000261399	0.70024	0.42265	LOC101929480
ENSG00000261418	0.13177	0.42265
ENSG00000261617	1.28745	0.42265	LOC101927009
ENSG00000261654	0.378699	0.42265
ENSG00000262482	0.82323	0.42265
ENSG00000263551	0.13177	0.42265
ENSG00000264497	0.569709	0.42265
ENSG00000266930	0.13177	0.42265
ENSG00000267466	0.378699	0.42265
ENSG00000267476	1.89215	0.42265
ENSG00000267614	0.70024	0.42265
ENSG00000270606	0.378699	0.42265
ENSG00000271474	0.13177	0.42265
ENSG00000002079	0.0444082	0.42265	MYH16
ENSG00000005206	0.0444082	0.42265	SPPL2B
ENSG00000031544	0.029401	0.42265
ENSG00000049319	1.81692	0.42265
ENSG00000080947	1.6486	0.42265	CROCCP3
ENSG00000099251	0.3923	0.42265	HSD17B7P2
ENSG00000106610	0.029401	0.42265	STAG3L4
ENSG00000115934	0.029401	0.42265
ENSG00000118903	0.029401	0.42265
ENSG00000121089	0.029401	0.42265
ENSG00000122432	0.30425	0.42265
ENSG00000123201	0.0444082	0.42265	GUCY1B2
ENSG00000124549	0.0833044	0.42265	BTN2A3P
ENSG00000125804	0.0850599	0.42265
ENSG00000127957	0.129329	0.42265	PMS2P3
ENSG00000128262	0.0689993	0.42265	POM121L9P
ENSG00000131797	0.0850599	0.42265	CLUHP3
ENSG00000131982	0.0444082	0.42265
ENSG00000132204	0.0444082	0.42265
ENSG00000133519	1.90785	0.42265	ZDHHC8P1
ENSG00000134297	0.129329	0.42265	PLEKHA8P1
ENSG00000135253	0.029401	0.42265	KCP
ENSG00000139239	0.216126	0.42265
ENSG00000142396	0.216126	0.42265	ZNF8
ENSG00000146556	0.029401	0.42265
ENSG00000151303	0.0689993	0.42265
ENSG00000152931	1.98357	0.42265	PART1
ENSG00000157306	0.854998	0.42265	THTPA
ENSG00000160828	0.270913	0.42265
ENSG00000162997	0.0689993	0.42265	PRORSD1P
ENSG00000163364	0.108148	0.42265	LINC01116
ENSG00000164845	0.029401	0.42265
ENSG00000165121	1.15159	0.42265
ENSG00000165862	0.30425	0.42265	PNLIPRP2
ENSG00000166473	0.325436	0.42265	PKD1L2
ENSG00000166917	0.182928	0.42265
ENSG00000171943	0.0444082	0.42265
ENSG00000171999	0.0833044	0.42265
ENSG00000172799	0.0850599	0.42265
ENSG00000173295	0.029401	0.42265	FAM86B3P
ENSG00000175164	0.029401	0.42265	ABO
ENSG00000175898	0.0444082	0.42265
ENSG00000176318	0.0444082	0.42265
ENSG00000176320	0.029401	0.42265
ENSG00000176700	0.0850599	0.42265	SCAND2P
ENSG00000176752	0.576228	0.42265
ENSG00000176824	0.0689993	0.42265
ENSG00000176857	0.560345	0.42265
ENSG00000177112	0.189737	0.42265	MRVI1-AS1
ENSG00000177233	0.789116	0.42265	OR2M1P
ENSG00000177640	0.856323	0.42265	CASC2
ENSG00000177738	0.0689993	0.42265	LOC648987
ENSG00000177822	0.0689993	0.42265	LOC90768
ENSG00000177839	0.029401	0.42265	PCDHB9
ENSG00000178440	0.560345	0.42265
ENSG00000178457	0.196384	0.42265	LINC00314
ENSG00000178458	0.029401	0.42265
ENSG00000178660	0.029401	0.42265
ENSG00000178803	0.154287	0.42265	ADORA2A-AS1
ENSG00000179031	0.0444082	0.42265
ENSG00000179296	0.108148	0.42265	CTGLF12P
ENSG00000179523	0.129329	0.42265	EIF3J-AS1
ENSG00000179577	0.348519	0.42265
ENSG00000179799	0.270913	0.42265
ENSG00000179994	0.699018	0.42265	SPDYE7P
ENSG00000180172	0.0444082	0.42265
ENSG00000180178	0.0689993	0.42265	FAR2P1
ENSG00000180189	0.129329	0.42265
ENSG00000180662	0.029401	0.42265
ENSG00000180712	0.157312	0.42265	LOC728175
ENSG00000180769	0.129329	0.42265	WDFY3-AS2
ENSG00000180771	0.0444082	0.42265
ENSG00000180867	0.0689993	0.42265	PDIA3P1
ENSG00000181211	0.0833044	0.42265
ENSG00000181214	1.00372	0.42265
ENSG00000181800	0.189737	0.42265	CELF2-AS1
ENSG00000182366	0.029401	0.42265	FAM87A
ENSG00000182814	0.129329	0.42265	FUNDC2P2
ENSG00000183185	0.56311	0.42265	GABRR3
ENSG00000183242	0.029401	0.42265	WT1-AS
ENSG00000183378	0.449765	0.42265	OVCH2
ENSG00000183604	0.175796	0.42265	SMG1P5
ENSG00000184100	0.220113	0.42265
ENSG00000184844	0.0689993	0.42265
ENSG00000185485	0.0833044	0.42265
ENSG00000186232	0.654771	0.42265
ENSG00000186645	0.029401	0.42265
ENSG00000186715	0.231147	0.42265
ENSG00000187172	1.24599	0.42265
ENSG00000187229	0.0689993	0.42265
ENSG00000187791	0.182928	0.42265
ENSG00000187812	0.182928	0.42265	LOC441728
ENSG00000187953	0.029401	0.42265	PMS2CL
ENSG00000187999	0.029401	0.42265
ENSG00000188073	0.029401	0.42265
ENSG00000188383	0.029401	0.42265
ENSG00000188388	0.029401	0.42265
ENSG00000188459	0.0689993	0.42265
ENSG00000188599	0.455068	0.42265
ENSG00000188825	0.478048	0.42265	LINC00910
ENSG00000188856	0.029401	0.42265
ENSG00000188873	0.189737	0.42265
ENSG00000188971	0.108148	0.42265
ENSG00000189212	0.029401	0.42265
ENSG00000196566	0.0444082	0.42265
ENSG00000196668	0.0444082	0.42265	LINC00173
ENSG00000196756	0.029401	0.42265	SNHG17
ENSG00000196810	0.220113	0.42265	CTBP1-AS2
ENSG00000196933	0.029401	0.42265
ENSG00000197047	0.029401	0.42265
ENSG00000197847	0.029401	0.42265	SLC22A20
ENSG00000197849	0.157312	0.42265	OR8G1
ENSG00000197984	0.325436	0.42265
ENSG00000197989	1.51705	0.42265
ENSG00000198106	0.108148	0.42265	SNX29P2
ENSG00000198221	0.0444082	0.42265	MLLT4-AS1
ENSG00000198384	0.699018	0.42265	TPTE2P3
ENSG00000198547	0.0833044	0.42265
ENSG00000199130	0.029401	0.42265	MIR365A
ENSG00000199347	0.0444082	0.42265	RNU5E-1
ENSG00000199366	0.0689993	0.42265
ENSG00000199400	1.49679	0.42265
ENSG00000199455	0.0444082	0.42265
ENSG00000199545	0.789215	0.42265
ENSG00000199879	0.0850599	0.42265
ENSG00000200114	0.0444082	0.42265
ENSG00000200156	0.0444082	0.42265	RNU5B-1
ENSG00000200377	0.029401	0.42265
ENSG00000200388	0.0444082	0.42265
ENSG00000200472	0.0689993	0.42265
ENSG00000200571	0.0444082	0.42265
ENSG00000200783	0.0833044	0.42265
ENSG00000200795	0.248684	0.42265	RNU4-1
ENSG00000200807	0.029401	0.42265
ENSG00000201036	0.029401	0.42265
ENSG00000201372	0.029401	0.42265
ENSG00000201458	0.0689993	0.42265
ENSG00000201510	0.029401	0.42265
ENSG00000201533	0.0689993	0.42265
ENSG00000201586	1.15967	0.42265
ENSG00000201602	0.182928	0.42265
ENSG00000201684	0.029401	0.42265
ENSG00000201876	0.029401	0.42265
ENSG00000202283	0.274968	0.42265
ENSG00000202395	0.619038	0.42265
ENSG00000202523	0.0444082	0.42265
ENSG00000203268	0.0444082	0.42265
ENSG00000203280	0.182928	0.42265	LOC100128531
ENSG00000203288	0.175796	0.42265	LOC101927929
ENSG00000203363	0.029401	0.42265
ENSG00000203386	1.39225	0.42265
ENSG00000203497	0.029401	0.42265
ENSG00000203523	0.315128	0.42265
ENSG00000203543	0.029401	0.42265
ENSG00000203581	0.728467	0.42265	OR1F2P
ENSG00000203652	0.335426	0.42265
ENSG00000203799	0.029401	0.42265	CCDC162P
ENSG00000203825	0.0833044	0.42265
ENSG00000204148	0.0444082	0.42265	LINC00474
ENSG00000204150	0.0689993	0.42265
ENSG00000204164	0.0689993	0.42265	BMS1P5
ENSG00000204173	0.0689993	0.42265
ENSG00000204177	0.216126	0.42265	BMS1P5
ENSG00000204241	0.0689993	0.42265	LOC100128239
ENSG00000204250	1.46808	0.42265	LINC00587
ENSG00000204434	0.029401	0.42265	POTEKP
ENSG00000204581	0.196384	0.42265	LOC400997
ENSG00000204588	0.0833044	0.42265	LINC01123
ENSG00000204603	0.418398	0.42265
ENSG00000204637	0.029401	0.42265
ENSG00000204650	0.0850599	0.42265
ENSG00000204699	0.175796	0.42265
ENSG00000204754	0.541053	0.42265	FLJ16171
ENSG00000204789	0.0444082	0.42265	ZNF204P
ENSG00000204837	0.478048	0.42265	KGFLP2
ENSG00000204929	0.029401	0.42265	LOC101927533
ENSG00000205054	0.443153	0.42265	LINC01121
ENSG00000205100	0.029401	0.42265
ENSG00000205240	0.0444082	0.42265	OR7E37P
ENSG00000205414	0.721458	0.42265
ENSG00000205482	0.930691	0.42265
ENSG00000205578	0.029401	0.42265
ENSG00000205583	0.947889	0.42265
ENSG00000205628	0.0689993	0.42265	LINC01446
ENSG00000205885	0.0444082	0.42265	C1RL-AS1
ENSG00000205903	0.0689993	0.42265	ZNF316
ENSG00000205913	0.0444082	0.42265	SRRM2-AS1
ENSG00000205918	0.654501	0.42265
ENSG00000205940	0.108148	0.42265
ENSG00000205959	0.196384	0.42265
ENSG00000206034	0.0689993	0.42265	DEFB109P1B
ENSG00000206072	1.51872	0.42265	SERPINB11
ENSG00000206120	0.617605	0.42265	EGFEM1P
ENSG00000206142	0.029401	0.42265	FAM230C
ENSG00000206249	0.029401	0.42265
ENSG00000206662	0.029401	0.42265
ENSG00000206685	0.029401	0.42265
ENSG00000206688	0.029401	0.42265	SNORD116-18
ENSG00000206732	1.32391	0.42265
ENSG00000206754	0.029401	0.42265	SNORD101
ENSG00000206786	0.489139	0.42265
ENSG00000206917	0.0689993	0.42265
ENSG00000206965	0.0444082	0.42265
ENSG00000207021	0.28787	0.42265
ENSG00000207063	0.806524	0.42265	SNORD116-1
ENSG00000207086	0.0444082	0.42265
ENSG00000207093	1.1118	0.42265	SNORD116-8
ENSG00000207174	0.029401	0.42265	SNORD116-15
ENSG00000207210	0.129329	0.42265
ENSG00000207218	0.448813	0.42265
ENSG00000207426	0.619038	0.42265
ENSG00000207442	0.0689993	0.42265	SNORD116-6
ENSG00000207460	0.956263	0.42265	SNORD116-19
ENSG00000207472	0.0689993	0.42265
ENSG00000207643	1.07679	0.42265
ENSG00000207731	0.253335	0.42265	MIR506
ENSG00000207741	0.0833044	0.42265	MIR590
ENSG00000207770	0.029401	0.42265	MIR568
ENSG00000211544	0.029401	0.42265
ENSG00000211679	0.0689993	0.42265
ENSG00000211713	0.0689993	0.42265
ENSG00000211739	0.30425	0.42265
ENSG00000212051	0.0444082	0.42265	MIR320C2
ENSG00000212104	0.0444082	0.42265
ENSG00000212270	0.029401	0.42265
ENSG00000212283	0.029401	0.42265	SNORD89
ENSG00000212385	0.220113	0.42265
ENSG00000212391	1.07679	0.42265
ENSG00000212440	0.157312	0.42265
ENSG00000212443	0.0833044	0.42265	SNORA53
ENSG00000212457	0.0689993	0.42265
ENSG00000212464	0.129329	0.42265	SNORA12
ENSG00000212489	0.0689993	0.42265
ENSG00000212552	0.903683	0.42265	SNORD91B
ENSG00000212628	0.889588	0.42265
ENSG00000212789	0.029401	0.42265
ENSG00000212994	0.0444082	0.42265
ENSG00000213025	0.029401	0.42265
ENSG00000213036	0.0444082	0.42265
ENSG00000213050	0.157312	0.42265
ENSG00000213062	0.235091	0.42265
ENSG00000213067	0.029401	0.42265
ENSG00000213071	0.0444082	0.42265	LPAL2
ENSG00000213073	0.029401	0.42265	LOC729603
ENSG00000213108	0.0689993	0.42265
ENSG00000213113	0.77732	0.42265
ENSG00000213147	0.029401	0.42265
ENSG00000213182	0.029401	0.42265
ENSG00000213189	0.029401	0.42265
ENSG00000213225	0.189737	0.42265
ENSG00000213237	0.029401	0.42265
ENSG00000213253	0.029401	0.42265
ENSG00000213285	1.067	0.42265
ENSG00000213315	0.029401	0.42265
ENSG00000213332	0.0444082	0.42265
ENSG00000213411	0.0444082	0.42265
ENSG00000213412	0.0689993	0.42265	HNRNPA1P33
ENSG00000213430	0.029401	0.42265
ENSG00000213442	0.0689993	0.42265
ENSG00000213468	1.09731	0.42265	FIRRE
ENSG00000213519	0.270913	0.42265
ENSG00000213526	0.894332	0.42265
ENSG00000213530	0.578893	0.42265
ENSG00000213621	0.0850599	0.42265
ENSG00000213683	0.129329	0.42265
ENSG00000213690	0.029401	0.42265
ENSG00000213753	0.270913	0.42265	CENPBD1P1
ENSG00000213790	0.0833044	0.42265
ENSG00000213820	0.231147	0.42265
ENSG00000213860	0.578893	0.42265	RPL21P28
ENSG00000213864	0.0444082	0.42265
ENSG00000214076	0.182928	0.42265
ENSG00000214108	0.448813	0.42265
ENSG00000214110	0.0689993	0.42265
ENSG00000214121	0.0689993	0.42265
ENSG00000214132	0.0833044	0.42265
ENSG00000214210	0.029401	0.42265
ENSG00000214262	0.0444082	0.42265	ANKRD36BP1
ENSG00000214264	0.630595	0.42265
ENSG00000214273	0.531109	0.42265
ENSG00000214293	0.029401	0.42265	APTR
ENSG00000214295	0.28787	0.42265
ENSG00000214344	0.0689993	0.42265	OR4F13P
ENSG00000214433	0.364703	0.42265
ENSG00000214455	0.0444082	0.42265
ENSG00000214534	0.0689993	0.42265
ENSG00000214541	0.0444082	0.42265
ENSG00000214552	0.0833044	0.42265
ENSG00000214578	0.0444082	0.42265	HMGN2P15
ENSG00000214628	0.0444082	0.42265
ENSG00000214653	0.029401	0.42265
ENSG00000214657	0.733206	0.42265
ENSG00000214669	0.710966	0.42265
ENSG00000214695	0.0850599	0.42265
ENSG00000214725	0.0689993	0.42265	CDIPT-AS1
ENSG00000214765	0.0689993	0.42265	SEPT7P2
ENSG00000214832	0.0444082	0.42265
ENSG00000214837	0.325436	0.42265
ENSG00000214857	0.0689993	0.42265
ENSG00000214894	0.248684	0.42265	LINC00243
ENSG00000215104	0.0444082	0.42265
ENSG00000215148	0.0689993	0.42265
ENSG00000215210	0.0833044	0.42265
ENSG00000215237	0.157312	0.42265
ENSG00000215246	0.029401	0.42265	LOC100506688
ENSG00000215349	0.029401	0.42265
ENSG00000215369	0.029401	0.42265
ENSG00000215399	0.108148	0.42265
ENSG00000215417	0.0689993	0.42265
ENSG00000215424	0.0689993	0.42265	MCM3AP-AS1
ENSG00000215480	0.0444082	0.42265
ENSG00000215493	0.029401	0.42265
ENSG00000215498	0.0833044	0.42265	FAM230B
ENSG00000215860	0.0444082	0.42265
ENSG00000216088	0.0689993	0.42265
ENSG00000216629	0.029401	0.42265
ENSG00000216687	0.758907	0.42265
ENSG00000216721	0.0444082	0.42265
ENSG00000217120	0.029401	0.42265
ENSG00000217178	0.108148	0.42265
ENSG00000217385	0.129329	0.42265
ENSG00000217576	0.196384	0.42265	LOC101930578
ENSG00000217646	0.029401	0.42265
ENSG00000217835	0.029401	0.42265
ENSG00000218069	0.129329	0.42265
ENSG00000218226	0.0689993	0.42265	MIR7161
ENSG00000218418	0.443153	0.42265
ENSG00000218426	0.270913	0.42265
ENSG00000218510	0.029401	0.42265	LINC00339
ENSG00000218776	0.129329	0.42265
ENSG00000218868	0.0444082	0.42265
ENSG00000218986	0.0689993	0.42265
ENSG00000219201	0.129329	0.42265
ENSG00000219274	0.0444082	0.42265
ENSG00000219368	0.0689993	0.42265
ENSG00000219507	0.029401	0.42265
ENSG00000219642	0.029401	0.42265
ENSG00000219665	0.108148	0.42265	LOC101928464
ENSG00000219703	0.029401	0.42265
ENSG00000219928	0.0850599	0.42265
ENSG00000219992	0.029401	0.42265
ENSG00000219993	0.029401	0.42265
ENSG00000220161	0.880951	0.42265	FLJ35934
ENSG00000220472	0.0689993	0.42265
ENSG00000220514	1.1118	0.42265
ENSG00000220831	1.3855	0.42265
ENSG00000221030	1.64672	0.42265
ENSG00000221031	0.28787	0.42265
ENSG00000221431	0.761277	0.42265
ENSG00000221553	0.0444082	0.42265
ENSG00000221562	0.0689993	0.42265
ENSG00000221676	0.448813	0.42265	RNU6ATAC
ENSG00000221724	0.029401	0.42265
ENSG00000221778	0.0850599	0.42265
ENSG00000221878	0.49998	0.42265	PSG7
ENSG00000221957	0.0689993	0.42265	KIR2DS4
ENSG00000222030	0.0850599	0.42265	LOC101927285
ENSG00000222035	0.0689993	0.42265	LOC729224
ENSG00000222043	0.0689993	0.42265
ENSG00000222197	0.0850599	0.42265
ENSG00000222343	1.07028	0.42265
ENSG00000222414	0.0444082	0.42265
ENSG00000222419	0.029401	0.42265
ENSG00000222546	0.721458	0.42265
ENSG00000222698	1.76894	0.42265
ENSG00000223294	0.0689993	0.42265
ENSG00000223345	0.0444082	0.42265	HIST2H2BA
ENSG00000223373	0.154287	0.42265
ENSG00000223421	0.0444082	0.42265
ENSG00000223427	0.430935	0.42265
ENSG00000223470	0.0444082	0.42265
ENSG00000223473	0.129329	0.42265
ENSG00000223476	0.029401	0.42265
ENSG00000223509	0.0689993	0.42265
ENSG00000223528	0.270913	0.42265
ENSG00000223546	0.315128	0.42265	LINC00630
ENSG00000223584	0.301188	0.42265
ENSG00000223599	0.029401	0.42265
ENSG00000223658	1.29607	0.42265
ENSG00000223709	0.604549	0.42265
ENSG00000223735	0.175796	0.42265
ENSG00000223764	0.0850599	0.42265
ENSG00000223768	1.12295	0.42265
ENSG00000223779	0.984474	0.42265	LOC100293748
ENSG00000223797	0.216126	0.42265	ENTPD3-AS1
ENSG00000223806	1.03637	0.42265	LINC00114
ENSG00000223808	0.029401	0.42265
ENSG00000223820	0.28787	0.42265	CFL1P1
ENSG00000223838	0.0444082	0.42265
ENSG00000223842	0.352191	0.42265	LOC101929648
ENSG00000223850	0.0444082	0.42265
ENSG00000223878	0.029401	0.42265
ENSG00000223891	0.129329	0.42265	OSER1-AS1
ENSG00000223893	0.0444082	0.42265
ENSG00000223925	0.029401	0.42265
ENSG00000223984	0.029401	0.42265
ENSG00000224019	0.364703	0.42265
ENSG00000224043	0.0689993	0.42265	CCNT2-AS1
ENSG00000224061	0.0689993	0.42265
ENSG00000224074	0.029401	0.42265	LINC00691
ENSG00000224094	0.029401	0.42265
ENSG00000224126	0.0444082	0.42265
ENSG00000224149	0.175796	0.42265
ENSG00000224208	0.0833044	0.42265
ENSG00000224243	0.988372	0.42265	LINC00403
ENSG00000224245	0.443153	0.42265
ENSG00000224273	0.765124	0.42265
ENSG00000224287	0.0444082	0.42265	MSL3P1
ENSG00000224309	0.029401	0.42265
ENSG00000224326	0.886704	0.42265
ENSG00000224334	0.108148	0.42265
ENSG00000224384	0.029401	0.42265
ENSG00000224391	0.391607	0.42265	LINC01280
ENSG00000224424	1.03174	0.42265	PRKAR2A-AS1
ENSG00000224445	1.22247	0.42265	LOC101928270
ENSG00000224494	0.935649	0.42265
ENSG00000224506	1.51316	0.42265	LOC643623
ENSG00000224514	0.0444082	0.42265	LINC00620
ENSG00000224517	0.029401	0.42265	HTR2A-AS1
ENSG00000224540	0.029401	0.42265
ENSG00000224546	0.029401	0.42265
ENSG00000224559	0.0689993	0.42265	LINC01087
ENSG00000224577	0.0444082	0.42265
ENSG00000224578	0.0833044	0.42265
ENSG00000224593	0.154287	0.42265
ENSG00000224596	1.14761	0.42265	ZMIZ1-AS1
ENSG00000224612	0.91533	0.42265
ENSG00000224625	0.157312	0.42265
ENSG00000224660	0.029401	0.42265	SH3BP5-AS1
ENSG00000224668	0.029401	0.42265
ENSG00000224675	1.35749	0.42265
ENSG00000224714	0.622355	0.42265	LOC101928887
ENSG00000224731	0.0444082	0.42265
ENSG00000224769	0.253335	0.42265
ENSG00000224795	1.99939	0.42265	LOC101929637
ENSG00000224818	0.0689993	0.42265
ENSG00000224831	0.0444082	0.42265
ENSG00000224875	0.0689993	0.42265
ENSG00000224885	0.0689993	0.42265
ENSG00000224897	0.029401	0.42265
ENSG00000224903	0.0444082	0.42265
ENSG00000224968	0.533358	0.42265
ENSG00000224971	0.478048	0.42265
ENSG00000224999	0.029401	0.42265
ENSG00000225014	0.0444082	0.42265
ENSG00000225031	0.108148	0.42265
ENSG00000225096	0.77732	0.42265
ENSG00000225106	0.613971	0.42265
ENSG00000225121	0.196384	0.42265
ENSG00000225122	0.352191	0.42265
ENSG00000225128	0.830918	0.42265
ENSG00000225137	0.0444082	0.42265
ENSG00000225152	0.175796	0.42265
ENSG00000225176	0.455068	0.42265
ENSG00000225177	0.029401	0.42265	FLJ46906
ENSG00000225200	0.029401	0.42265
ENSG00000225205	0.0444082	0.42265	LOC101929947
ENSG00000225209	0.28787	0.42265
ENSG00000225210	0.0689993	0.42265
ENSG00000225213	0.733206	0.42265
ENSG00000225225	0.0689993	0.42265
ENSG00000225241	0.721458	0.42265
ENSG00000225249	1.29607	0.42265	LINC00378
ENSG00000225259	0.0444082	0.42265
ENSG00000225265	0.108148	0.42265	TAF1A-AS1
ENSG00000225276	0.746228	0.42265
ENSG00000225302	0.613971	0.42265
ENSG00000225308	0.301188	0.42265
ENSG00000225313	1.09777	0.42265
ENSG00000225366	0.129329	0.42265	TDGF1P3
ENSG00000225391	0.0850599	0.42265	NHEG1
ENSG00000225405	0.0689993	0.42265
ENSG00000225416	0.0444082	0.42265
ENSG00000225418	0.248684	0.42265
ENSG00000225421	0.0444082	0.42265
ENSG00000225438	0.0444082	0.42265
ENSG00000225442	0.189737	0.42265
ENSG00000225457	0.274968	0.42265
ENSG00000225465	0.489139	0.42265	RFPL1S
ENSG00000225514	0.639094	0.42265
ENSG00000225530	0.108148	0.42265
ENSG00000225539	0.029401	0.42265	LOC101927406
ENSG00000225546	1.0221	0.42265
ENSG00000225554	0.029401	0.42265
ENSG00000225611	0.182928	0.42265	LOC729083
ENSG00000225648	0.0689993	0.42265	SBDSP1
ENSG00000225649	0.0689993	0.42265	LOC100506474
ENSG00000225667	0.108148	0.42265
ENSG00000225675	0.129329	0.42265
ENSG00000225684	0.865137	0.42265	FAM225B
ENSG00000225726	0.029401	0.42265
ENSG00000225764	0.175796	0.42265
ENSG00000225774	0.0689993	0.42265
ENSG00000225775	0.154287	0.42265
ENSG00000225778	0.0833044	0.42265	PROSER2-AS1
ENSG00000225784	0.0444082	0.42265
ENSG00000225793	0.987114	0.42265	LOC100506804
ENSG00000225798	0.0444082	0.42265
ENSG00000225816	0.3923	0.42265
ENSG00000225818	0.108148	0.42265
ENSG00000225857	0.029401	0.42265
ENSG00000225879	1.06369	0.42265
ENSG00000225880	1.5365	0.42265	LINC00115
ENSG00000225937	0.029401	0.42265	PCA3
ENSG00000225973	0.325436	0.42265	PIGBOS1
ENSG00000225975	0.529232	0.42265	LINC01534
ENSG00000226037	0.3923	0.42265
ENSG00000226083	0.029401	0.42265	SLC39A12-AS1
ENSG00000226113	0.270913	0.42265
ENSG00000226121	0.0689993	0.42265	AHCTF1P1
ENSG00000226137	0.352191	0.42265	BAIAP2-AS1
ENSG00000226158	0.029401	0.42265
ENSG00000226194	0.0689993	0.42265
ENSG00000226235	0.0689993	0.42265	LEMD1-AS1
ENSG00000226240	0.029401	0.42265	LINC00381
ENSG00000226266	0.029401	0.42265	BAZ2B
ENSG00000226310	0.622355	0.42265
ENSG00000226320	0.0444082	0.42265	LOC101929859
ENSG00000226339	0.029401	0.42265
ENSG00000226380	0.0444082	0.42265
ENSG00000226423	1.34656	0.42265
ENSG00000226427	0.0444082	0.42265
ENSG00000226525	0.029401	0.42265
ENSG00000226552	0.0850599	0.42265
ENSG00000226562	0.029401	0.42265
ENSG00000226564	0.0689993	0.42265
ENSG00000226579	0.231147	0.42265
ENSG00000226622	0.0850599	0.42265
ENSG00000226627	0.029401	0.42265	SHANK2-AS1
ENSG00000226632	0.029401	0.42265
ENSG00000226640	0.0689993	0.42265
ENSG00000226642	0.677274	0.42265
ENSG00000226646	0.231147	0.42265
ENSG00000226649	0.0444082	0.42265
ENSG00000226686	0.275652	0.42265
ENSG00000226688	0.175796	0.42265
ENSG00000226711	0.0689993	0.42265
ENSG00000226724	0.0689993	0.42265
ENSG00000226746	0.0850599	0.42265	SMCR5
ENSG00000226747	0.0689993	0.42265	LOC101927196
ENSG00000226770	0.182928	0.42265	LOC100506682
ENSG00000226779	1.35749	0.42265
ENSG00000226786	1.3717	0.42265
ENSG00000226792	0.0833044	0.42265	LINC00371
ENSG00000226803	0.029401	0.42265	LOC101927211
ENSG00000226816	0.699018	0.42265
ENSG00000226853	0.980069	0.42265
ENSG00000226869	1.64672	0.42265	LHFPL3-AS1
ENSG00000226876	0.235091	0.42265
ENSG00000226897	0.0833044	0.42265
ENSG00000226926	0.029401	0.42265
ENSG00000226939	0.0689993	0.42265
ENSG00000226967	0.029401	0.42265
ENSG00000227008	0.0444082	0.42265
ENSG00000227035	0.0850599	0.42265
ENSG00000227038	0.029401	0.42265	LOC101927126
ENSG00000227087	0.029401	0.42265
ENSG00000227102	0.0444082	0.42265
ENSG00000227105	0.029401	0.42265
ENSG00000227116	0.669803	0.42265
ENSG00000227136	0.520955	0.42265	LINC00595
ENSG00000227155	0.560345	0.42265
ENSG00000227165	1.17042	0.42265	WDR11-AS1
ENSG00000227195	0.0833044	0.42265
ENSG00000227214	0.613971	0.42265
ENSG00000227220	0.386601	0.42265
ENSG00000227232	0.0444082	0.42265
ENSG00000227240	0.548464	0.42265
ENSG00000227242	1.10482	0.42265	LOC728989
ENSG00000227252	1.05786	0.42265
ENSG00000227258	0.029401	0.42265	SMIM2-AS1
ENSG00000227295	0.108148	0.42265
ENSG00000227309	0.0444082	0.42265
ENSG00000227311	0.029401	0.42265
ENSG00000227330	0.0444082	0.42265
ENSG00000227337	0.029401	0.42265
ENSG00000227348	0.274968	0.42265
ENSG00000227372	0.646664	0.42265	TP73-AS1
ENSG00000227454	0.182928	0.42265
ENSG00000227497	0.967674	0.42265
ENSG00000227498	0.430935	0.42265
ENSG00000227525	0.129329	0.42265
ENSG00000227552	0.029401	0.42265
ENSG00000227578	0.0850599	0.42265
ENSG00000227579	0.235091	0.42265
ENSG00000227606	0.129329	0.42265
ENSG00000227638	0.129329	0.42265
ENSG00000227658	0.129329	0.42265
ENSG00000227692	0.0689993	0.42265
ENSG00000227714	0.56311	0.42265
ENSG00000227730	0.182928	0.42265
ENSG00000227753	0.0444082	0.42265
ENSG00000227775	0.0689993	0.42265
ENSG00000227788	0.75261	0.42265
ENSG00000227848	0.849847	0.42265	LOC101929410
ENSG00000227852	0.728467	0.42265
ENSG00000227855	0.029401	0.42265	DPY19L2P3
ENSG00000227862	0.0833044	0.42265
ENSG00000227863	0.0833044	0.42265
ENSG00000227895	0.0444082	0.42265	ISX-AS1
ENSG00000227948	0.0689993	0.42265
ENSG00000227952	0.029401	0.42265
ENSG00000227999	0.0444082	0.42265
ENSG00000228007	0.0444082	0.42265
ENSG00000228014	0.157312	0.42265
ENSG00000228061	1.09777	0.42265
ENSG00000228135	0.0689993	0.42265	LINC01494
ENSG00000228203	0.0850599	0.42265	RNF144A-AS1
ENSG00000228221	0.154287	0.42265	LINC00578
ENSG00000228223	0.0689993	0.42265	HCG11
ENSG00000228252	0.029401	0.42265
ENSG00000228280	0.029401	0.42265
ENSG00000228291	0.108148	0.42265
ENSG00000228294	1.11705	0.42265	BMS1P17
ENSG00000228307	0.0444082	0.42265
ENSG00000228315	0.908291	0.42265	GUSBP11
ENSG00000228316	0.275652	0.42265
ENSG00000228340	1.06842	0.42265
ENSG00000228389	0.029401	0.42265
ENSG00000228412	0.806524	0.42265	LOC100506885
ENSG00000228421	0.0833044	0.42265
ENSG00000228470	0.029401	0.42265
ENSG00000228496	0.986093	0.42265	LOC100506405
ENSG00000228522	0.364703	0.42265	LOC100996643
ENSG00000228543	0.0444082	0.42265
ENSG00000228551	0.029401	0.42265
ENSG00000228561	0.029401	0.42265
ENSG00000228593	0.129329	0.42265
ENSG00000228649	0.029401	0.42265	LOC101927841
ENSG00000228650	0.196384	0.42265
ENSG00000228653	0.0689993	0.42265
ENSG00000228655	0.029401	0.42265
ENSG00000228667	0.029401	0.42265
ENSG00000228701	0.0689993	0.42265	TNKS2-AS1
ENSG00000228707	0.029401	0.42265
ENSG00000228711	1.05362	0.42265
ENSG00000228784	0.0444082	0.42265	LINC00954
ENSG00000228828	0.029401	0.42265
ENSG00000228834	0.0833044	0.42265
ENSG00000228861	0.0444082	0.42265
ENSG00000228914	0.0850599	0.42265
ENSG00000229018	0.029401	0.42265
ENSG00000229097	0.108148	0.42265
ENSG00000229151	0.235091	0.42265
ENSG00000229152	0.0833044	0.42265
ENSG00000229238	0.0689993	0.42265
ENSG00000229251	0.029401	0.42265
ENSG00000229313	0.189737	0.42265
ENSG00000229336	0.029401	0.42265
ENSG00000229358	0.0444082	0.42265	DPY19L1P1
ENSG00000229419	0.196384	0.42265	RALGAPA1P
ENSG00000229424	0.029401	0.42265
ENSG00000229431	0.235091	0.42265
ENSG00000229462	0.029401	0.42265
ENSG00000229463	0.467686	0.42265
ENSG00000229466	1.15159	0.42265	LOC101927549
ENSG00000229473	0.0444082	0.42265
ENSG00000229518	0.0689993	0.42265
ENSG00000229520	1.61054	0.42265
ENSG00000229531	0.840381	0.42265	LOC101928696
ENSG00000229567	0.854998	0.42265
ENSG00000229622	1.22901	0.42265
ENSG00000229677	0.0444082	0.42265
ENSG00000229683	0.129329	0.42265
ENSG00000229688	0.0444082	0.42265	ISPD-AS1
ENSG00000229692	0.0689993	0.42265
ENSG00000229693	0.231147	0.42265
ENSG00000229696	0.0689993	0.42265
ENSG00000229728	0.0444082	0.42265
ENSG00000229738	0.0689993	0.42265	SNRNP27
ENSG00000229789	0.0444082	0.42265
ENSG00000229914	0.0444082	0.42265
ENSG00000229956	0.856323	0.42265	ZRANB2-AS2
ENSG00000229975	0.029401	0.42265
ENSG00000229989	0.533358	0.42265	MIR181A1HG
ENSG00000229994	0.029401	0.42265
ENSG00000230010	0.0689993	0.42265
ENSG00000230046	0.0689993	0.42265
ENSG00000230056	0.029401	0.42265
ENSG00000230066	1.09267	0.42265
ENSG00000230086	0.0850599	0.42265
ENSG00000230158	0.0689993	0.42265
ENSG00000230173	0.248684	0.42265	LOC101927431
ENSG00000230177	0.029401	0.42265
ENSG00000230199	0.0689993	0.42265
ENSG00000230207	0.108148	0.42265
ENSG00000230224	0.0689993	0.42265
ENSG00000230225	1.25772	0.42265
ENSG00000230255	0.248684	0.42265
ENSG00000230261	1.64465	0.42265
ENSG00000230267	0.196384	0.42265	HERC2P4
ENSG00000230302	0.157312	0.42265
[truncated: 1,741 more rows]

## Sheet: Primordial foll
Primordial follicles, noncoding RNA		p<0,05	In bold: annotated via refseq software, the rest (t-test, p<0,05) is annotated based on Ensembl. ID using Genecards.com
Ensembl.ID	means (FPKM)	p.values	Gene symbol	Gene name	Gene size/length	Strand orientation	Type
ENSG00000247627	4.5564	3.98493e-05	MTND4P12	Mitochondrially Encoded NADH:Ubiquinone Oxidoreductase Core Subunit 4 Pseudogene 12	1377	minus	pseudogene affiliated with lncRNA class
ENSG00000248360	4.38893	8.73455e-05	LINC00504	Long Intergenic Non-Protein Coding RNA 504	417705	minus	RNA gene affiliated with ncRNA class
ENSG00000228559	4.91343	0.000265837	RP3-340B19.3 (alias)	Uncharacterized	1038	plus	RNA gene
ENSG00000249614	7.00502	0.000287028	LOC105377349	Uncharacterized	75308	plus	RNA gene affiliated with ncRNA class
ENSG00000261812	7.99817	0.000440652	TUBB8P7	Tubulin Beta 8 Class VIII Pseudogene 7	3205	plus	pseudogene
ENSG00000263740	2.41636	0.000594561	RN7SL4P	RNA, 7SL, Cytoplasmic 4, Pseudogene	295	plus	pseudogene affiliated with SRP RNA class
ENSG00000265150	8.95137	0.00060615	RN7SL2	RNA, 7SL, cytoplasmic 2	299	minus	RNA gene affiliated with ncRNA class
ENSG00000231747	0.701792	0.000615898	RPS20P11	Ribosomal Protein S20 Pseudogene 11	590	minus	pseudogene
ENSG00000242299	0.460434	0.000720291	RPS18P5	Ribosomal Protein S18 Pseudogene 5	540	minus	pseudogene
ENSG00000240376	0.170359	0.000874885	RPS8P8	Ribosomal Protein S8 Pseudogene 8	704	plus	pseudogene affiliated with lncRNA class
ENSG00000241529	0.170359	0.000874885	RN7SL767P	RNA, 7SL, Cytoplasmic 767, Pseudogene	295	plus	pseudogene affiliated with SRP RNA class
ENSG00000242445	0.170359	0.000874885	RPL7AP11	Ribosomal Protein L7a Pseudogene 11	877	plus	pseudogene
ENSG00000189343	2.21992	0.000920868	RPS2P46	Ribosomal Protein S2 Pseudogene 46	947	minus	pseudogene
ENSG00000229414	8.14209	0.000990296	KCNQ1-AS1	KCNQ1 Antisense RNA 1	21435	minus	RNA gene affiliated with ncRNA class
ENSG00000202198	11.2266	0.00118143	RN7SK	RNA, 7SK Small Nuclear	332	plus	RNA gene affiliated with 7SK RNA class
ENSG00000222489	2.2737	0.00123131	SNORA79	Small Nucleolar RNA SNORA79	148	minus	RNA gene affiliated with snoRNA class
ENSG00000248527	11.1695	0.00130248	MTATP6P1	Mitochondrially Encoded ATP Synthase 6 Pseudogene 1	681	plus	pseudogene
ENSG00000237973	6.95519	0.00141788	MTCO1P12	MT-CO1 Pseudogene 12	1543	plus	pseudogene affiliated with lncRNA class
ENSG00000236439	2.00827	0.00186947	RPS27P8	Ribosomal Protein S27 Pseudogene 8	345	minus	pseudogene affiliated with antisense RNA class
ENSG00000136149	4.20864	0.00218089	RPL13AP25	Ribosomal Protein L13a Pseudogene 25	660	minus	pseudogene
ENSG00000225630	9.23093	0.0023536	MTND2P28	Mitochondrially Encoded NADH:Ubiquinone Oxidoreductase Core Subunit 2 Pseudogene 28	1047	plus	pseudogene affiliated with lncRNA class
ENSG00000266037	4.35119	0.00242047	RN7SL3	RNA, 7SL, cytoplasmic 3	299	minus	RNA geneaffiliated with SRP RNA class
ENSG00000236552	2.32199	0.00244631	RPL13AP5	Ribosomal Protein L13a Pseudogene 5	658	plus	pseudogene
ENSG00000226958	7.30455	0.00250998	CTD-2328D6.1	Uncharacterized	431	minus	pseudogene
ENSG00000229807	8.23572	0.00259004	XIST	X Inactive Specific Transcript	32103	minus	RNA gene affiliated with ncRNA class
ENSG00000225914	4.39933	0.00262856	LOC101929163	Uncharacterized	152112	plus	RNA gene affiliated with ncRNA class
ENSG00000241429	3.1527	0.00319617	EEF1A1P25	Eukaryotic Translation Elongation Factor 1 Alpha 1 Pseudogene 25	1267	plus	pseudogene affiliated with lncRNA class
ENSG00000227081	0.768639	0.00479053	RPS27P3	Ribosomal Protein S27 Pseudogene 3	346	minus	pseudogene affiliated with antisense RNA class
ENSG00000185641	0.738664	0.00513283	RPS25P6	Ribosomal Protein S25 Pseudogene 6	487	minus	pseudogene
ENSG00000198744	3.19732	0.00526398	LOC101929612/MTCO3P12	MT-CO3 Pseudogene 12	547	plus	pseudogene
ENSG00000249348	6.38208	0.00568173	UGDH-AS1	UGDH Antisense RNA 1	66869	plus	RNA gene affiliated with ncRNA class
ENSG00000249731	4.57228	0.00588193	RP11-259O2.3 (alias)	Uncharacterized	920	plus	RNA gene
ENSG00000224078	7.11324	0.00595223	SNHG14	Small Nucleolar RNA Host Gene 14	440880	plus	RNA gene affiliated with ncRNA class
ENSG00000250182	2.77697	0.00656955	EEF1A1P13	Eukaryotic Translation Elongation Factor 1 Alpha 1 Pseudogene 13	1687	minus	pseudogene
ENSG00000258169	2.77023	0.00675198	LINC00485	Long Intergenic Non-Protein Coding RNA 485	15120	minus	RNA gene affiliated with ncRNA class
ENSG00000229344	4.521	0.00692253	MTCO2P12	MT-CO2 Pseudogene 12	682	plus	pseudogene
ENSG00000227028	5.40852	0.00726266	SLC8A1-AS1	SLC8A1 Antisense RNA 1	468757	plus	RNA gene affiliated with ncRNA class
ENSG00000260539	2.64062	0.00744534	GLG1	golgi glycoprotein 1	2465	minus	lincRNA
ENSG00000249119	4.29482	0.00812451	MTND6P4	Mitochondrially Encoded NADH:Ubiquinone Oxidoreductase Core Subunit 6 Pseudogene 4	522	plus	pseudogene affiliated with lncRNA class
ENSG00000269821	6.94434	0.00820544	KCNQ1OT1	KCNQ1 Opposite Strand/Antisense Transcript 1	91671	minus	RNA gene affiliated with antisense RNA class
ENSG00000232729	1.42796	0.00825357	LOC101926943	Uncharacterized	40065	minus	RNA gene affiliated with ncRNA class
ENSG00000200312	4.65842	0.00889655	RN7SKP255	RNA, 7SK Small Nuclear Pseudogene 255	313	plus	pseudogene affiliated with 7SK RNA class
ENSG00000200488	3.92015	0.00891751	RN7SKP203	RNA, 7SK Small Nuclear Pseudogene 203	332	minus	pseudogene affiliated with 7SK RNA class
ENSG00000259380	7.19834	0.00899101	RP11-346D14.1 (alias)	Uncharacterized	87293	minus	RNA gene
ENSG00000228463	1.36186	0.00908828	AP006222.2 (alias)	Uncharacterized	39639	minus	RNA gene
ENSG00000267193	4.28778	0.00910056	LOC105372093	Uncharacterized	113452	minus	RNA gene affiliated with ncRNA class
ENSG00000202512	2.45823	0.00919998	RN7SKP230	RNA, 7SK Small Nuclear Pseudogene 230	335	minus	pseudogene affiliated with 7SK RNA class
ENSG00000201793	1.79665	0.0101433	RN7SKP9	RNA, 7SK Small Nuclear Pseudogene 9	299	plus	pseudogene affiliated with 7SK RNA class
ENSG00000227781	2.91718	0.0101539	RP11-508M1.4	Uncharacterized	27773	plus	pseudogene
ENSG00000253424	5.52563	0.0114724	CTC-436K13.3 (alias)	Uncharacterized	2300	plus	RNA gene
ENSG00000233251	6.7649	0.0115192	LOC100129434	Uncharacterized	12237	minus	RNA gene affiliated with ncRNA class
ENSG00000265735	2.60683	0.0115256	RN7SL5P	RNA, 7SL, Cytoplasmic 5, Pseudogene	383	plus	pseudogene
ENSG00000258123	1.99882	0.0116158	LOC101928137	Uncharacterized	49128	plus	RNA gene affiliated with ncRNA class
ENSG00000229119	1.34004	0.0116801	RPLP0P9	Ribosomal Protein, Large, P0 Pseudogene	382	plus	pseudogene
ENSG00000187156	3.79969	0.0118099	LINC00221	Uncharacterized	5712	minus	lincRNA
ENSG00000269996	4.43157	0.0118348	Uncharacterized	Uncharacterized	Uncharacterized	Uncharacterized	RNA gene affiliated with lncRNA class
ENSG00000213860	0.581651	0.0118716	RPL21P28	Ribosomal Protein L21 Pseudogene 75	568	plus	pseudogene affiliated with lncRNA class
ENSG00000244398	6.03551	0.0119226	RPL36AP37	Ribosomal Protein L36a Pseudogene 37	416	minus	pseudogene
ENSG00000215093	0.618302	0.0119445	EEF1A1P29	Eukaryotic Translation Elongation Factor 1 Alpha 1 Pseudogene 29	1443	minus	pseudogene
ENSG00000253837	2.77614	0.0126759	LOC100507156	Uncharacterized	29955	plus	RNA gene affiliated with ncRNA class
ENSG00000227615	4.44305	0.0128133	RPS12P22	Ribosomal Protein S12 Pseudogene 22	524	minus	pseudogene
ENSG00000225733	3.33475	0.0131307	FGD5-AS1	FGD5 Antisense RNA 1	28095	minus	RNA gene affiliated with ncRNA class
ENSG00000269893	4.56181	0.013528	SNHG8	Small Nucleolar RNA Host Gene 8	1115	plus	RNA gene affiliated with lncRNA class
ENSG00000177410	4.29638	0.013981	ZFAS1	ZNFX1 Antisense RNA 1	17561	plus	RNA gene affiliated with ncRNA class
ENSG00000264281	3.07839	0.0144806	CTD-2031P19.4 (alias)	Uncharacterized	78	plus	Uncharacterized
ENSG00000251487	0.930402	0.0151069	LOC105374670	Uncharacterized	3603	minus	RNA gene affiliated with ncRNA class
ENSG00000181126	2.59346	0.0158031	HLA-V	Major Histocompatibility Complex, Class I, V	6858	plus	pseudogene
ENSG00000249855	1.48882	0.0158645	EEF1A1P19	Eukaryotic Translation Elongation Factor 1 Alpha 1 Pseudogene 19	1382	minus	pseudogene
ENSG00000235552	1.88223	0.0161544	RPL6P27	Ribosomal Protein L6 Pseudogene 27	938	minus	pseudogene
ENSG00000137970	2.22579	0.0163071	RPL7P9	Ribosomal Protein L7 Pseudogene 9	833	minus	pseudogene
ENSG00000245573	2.3955	0.0166561	BDNF-AS	BDNF Antisense RNA	191337	plus	RNA gene affiliated with ncRNA class
ENSG00000231767	0.621586	0.0175234	MIR4426	MicroRNA 4426	63	plus	RNA gene affiliated with miRNA class
ENSG00000235652	2.44298	0.017697	LOC100507557	Uncharacterized	151717	plus	RNA gene affiliated with ncRNA class
ENSG00000237170	1.52761	0.0181584	RPS7P15	Ribosomal Protein S7 Pseudogene 15	789	plus	pseudogene
ENSG00000236058	0.452935	0.0195041	RPL17P36	Ribosomal Protein L17 Pseudogene 36	624	minus	pseudogene
ENSG00000224631	2.23558	0.0205286	RPS27AP16	Ribosomal Protein S27a Pseudogene 16	566	minus	pseudogene affiliated with lncRNA class
ENSG00000235640	3.01507	0.0208008	LOC100422580	Transcription Elongation Factor B (SIII), Polypeptide 3	2095	plus	pseudogene affiliated with lncRNA class
ENSG00000188873	0.62413	0.0212933	RPL10AP2	Ribosomal Protein L10a Pseudogene 2	716	plus	pseudogene
ENSG00000159247	5.32435	0.0215219	TUBBP5	Tubulin Beta Pseudogene 5	27359	plus	pseudogene
ENSG00000249797	3.05292	0.0222295	CTD-3179P9.1 (alias)	Uncharacterized	341028	plus	RNA gene
ENSG00000213609	1.51873	0.0248586	RPL7AP50	Ribosomal Protein L7a Pseudogene 50	881	minus	pseudogene
ENSG00000202058	3.05033	0.0256409	RN7SKP80	RNA, 7SK Small Nuclear Pseudogene 80	283	minus	pseudogene affiliated with 7SK RNA class
ENSG00000215769	0.860001	0.0259379	LOC146880	Rho GTPase Activating Protein 27 Pseudogene	32338	minus	pseudogene
ENSG00000215030	2.64186	0.0259823	RPL13P12	Ribosomal Protein L13 Pseudogene 12	709	minus	pseudogene
ENSG00000251562	8.99168	0.0263065	MALAT1/NEAT2	Metastasis Associated Lung Adenocarcinoma Transcript 1	8755	plus	RNA gene affiliated with ncRNA class
ENSG00000196205	5.17318	0.026822	EEF1A1P5	Eukaryotic Translation Elongation Factor 1 Alpha 1 Pseudogene 5	1741	plus	pseudogene
ENSG00000223668	0.269485	0.0269676	EEF1A1P24	Eukaryotic Translation Elongation Factor 1 Alpha 1 Pseudogene 24	1378	plus	pseudogene
ENSG00000226221	0.269485	0.0269676	RPL26P19	Ribosomal Protein L26 Pseudogene 19	523	minus	pseudogene
ENSG00000228007	0.269485	0.0269676	RPL36AP7	Ribosomal Protein L36a Pseudogene 7	398	plus	pseudogene
ENSG00000235944	3.25205	0.0274739	ZNF815P	Zinc Finger Protein 815, Pseudogene	31276	plus	pseudogene
ENSG00000197358	0.787382	0.0275376	BNIP3P1	BCL2/Adenovirus E1B 19kDa Interacting Protein 3 Pseudogene 1	1585	plus	pseudogene
ENSG00000267160	1.2305	0.0280439	RP11-1072C15.4 (alias)	Uncharacterized	2569	minus	RNA gene affiliated with antisense RNA class
ENSG00000228412	3.54853	0.0280482	LOC100506885	Uncharacterized	2630	minus	RNA gene affiliated with ncRNA class
ENSG00000237484	1.01712	0.0283896	LOC105372751	Uncharacterized	119203	plus	RNA gene affiliated with ncRNA class
ENSG00000239899	0.687023	0.0301948	RN7SL674P	RNA, 7SL, Cytoplasmic 674, Pseudogene	275	plus	RNA gene affiliated with SRP RNA class
ENSG00000205871	2.09852	0.0307988	RPS3AP47	Ribosomal Protein S3a Pseudogene 47	863	minus	pseudogene
ENSG00000261722	3.5397	0.0311701	RP11-679B19.2	Uncharacterized	16743	minus	RNA gene
ENSG00000214784	1.52787	0.031552	RPS3AP21	Ribosomal Protein S3a Pseudogene 21	883	minus	pseudogene
ENSG00000230629	1.76992	0.032461	RPS23P8	Ribosomal Protein S23 Pseudogene 8	381	plus	pseudogene
ENSG00000236008	3.5128	0.032967	LOC101929567	Uncharacterized	23960	minus	RNA gene affiliated with ncRNA class
ENSG00000247556	5.52662	0.0331899	OIP5-AS1	OIP5 Antisense RNA 1	25748	plus	RNA gene affiliated with ncRNA class
ENSG00000201428	3.06481	0.033507	RN7SKP71	RNA, 7SK Small Nuclear Pseudogene 71	318	plus	pseudogene affiliated with 7SK RNA class
ENSG00000248596	4.49096	0.033829	LOC643201	Centrosomal Protein 192kDa Pseudogene	56211	minus	pseudogene
ENSG00000253103	3.21569	0.0349729	LOC101927487/LINC01609	Long Intergenic Non-Protein Coding RNA 1609	137243	minus	RNA gene affiliated with ncRNA class
ENSG00000132967	2.03236	0.035844	HMGB1P5	High Mobility Group Box 1 Pseudogene 5	1260	plus	pseudogene
ENSG00000224411	0.833173	0.0372408	HSP90AA2P	Heat Shock Protein 90kDa Alpha Family Class A Member 2, Pseudogene	2922	minus	pseudogene
ENSG00000253692	0.4902	0.0375077	IGHEP1	Immunoglobulin Heavy Constant Epsilon P1	734	minus	pseudogene
ENSG00000259758	4.45996	0.0376728	LOC286109	Uncharacterized	9345	minus	Uncharacterized
ENSG00000196922	3.53689	0.037773	ZNF252P	Zinc Finger Protein 252, Pseudogene	29311	minus	pseudogene
ENSG00000238741	5.88799	0.0388302	SCARNA7	Small Cajal Body-Specific RNA 7	330	minus	RNA gene affiliated with scaRNA class
ENSG00000232134	0.218921	0.0389344	RPS15AP12	Ribosomal Protein S15a Pseudogene 12	459	minus	pseudogene
ENSG00000250328	0.218921	0.0389344	MGC32805	Uncharacterized	42591	minus	RNA gene affiliated with ncRNA class
ENSG00000227525	0.274122	0.039641	RPL7P6	Ribosomal Protein L7 Pseudogene 6	821	plus	pseudogene
ENSG00000237851	0.274122	0.039641	RP1-67K17.4 (alias)	Uncharacterized	5964	plus	RNA gene
ENSG00000238041	0.274122	0.039641	LOC642975	Transmembrane Protein 230 Pseudogene	446	plus	pseudogene affiliated with lncRNA class
ENSG00000265078	0.274122	0.039641	RN7SL664P	RNA, 7SL, Cytoplasmic 664, Pseudogene	305	minus	pseudogene affiliated with SRP RNA class
ENSG00000227517	2.97556	0.0401596	LINC01483	Long Intergenic Non-Protein Coding RNA 1483	325750	plus	RNA gene affiliated with ncRNA class
ENSG00000238266	4.80074	0.0408775	LINC00707	Long Intergenic Non-Protein Coding RNA 707	63309	plus	RNA gene affiliated with ncRNA class
ENSG00000259295	1.4897	0.0410498	LOC440300/CSPG4P12	Chondroitin Sulfate Proteoglycan 4 Pseudogene 12	22494	plus	pseudogene
ENSG00000223525	2.52116	0.0412214	RABGAP1L-IT1	RABGAP1L Intronic Transcript 1	1039	plus	RNA gene affiliated with ncRNA class
ENSG00000263244	5.18281	0.0418015	RP11-473I1.9 (alias)	Uncharacterized	8334	plus	RNA gene affiliated with lncRNA class
ENSG00000220842	2.84748	0.0418233	RPL21P16	Ribosomal Protein L21 Pseudogene 16	582	minus	pseudogene
ENSG00000258616	2.43999	0.0418252	LOC105370479	Uncharacterized	9769	minus	RNA gene affiliated with ncRNA class
ENSG00000253604	0.410207	0.0423991	RP11-489E7.1 (alias)	Uncharacterized	3222	plus	RNA gene
ENSG00000234797	1.11793	0.0428283	RPS3A	Ribosomal Protein S3A Pseudogene 6	859	plus	pseudogene
ENSG00000249936	1.60213	0.0433065	RAC1P2	Ras-Related C3 Botulinum Toxin Substrate 1 Pseudogene 2	938	minus	pseudogene
ENSG00000183444	5.86237	0.0436626	OR7E38P	Olfactory Receptor Family 7 Subfamily E Member 38 Pseudogene	988	minus	pseudogene
ENSG00000214389	1.2853	0.0436859	RPS3AP26	Ribosomal Protein S3a Pseudogene 26	858	minus	pseudogene
ENSG00000260822	4.09282	0.0437572	GS1-358P8.4 (alias)	Uncharacterized	4951	plus	Uncharacterized gene affiliated to lncRNA class
ENSG00000237506	0.538571	0.0458522	RPSAP15	Ribosomal Protein SA Pseudogene 15	1034	minus	pseudogene
ENSG00000250366	3.89306	0.0474107	TUNAR	TCL1 Upstream Neural Differentiation-Associated RNA	49180	plus	RNA gene affiliated with ncRNA class
ENSG00000229981	4.41434	0.0480818	LINC01435	Long Intergenic Non-Protein Coding RNA 1435	502877	minus	RNA gene affiliated with ncRNA class
ENSG00000219928	0.220923	0.048313	RPS29P18	Ribosomal Protein S29 Pseudogene 18	302	plus	pseudogene
ENSG00000226084	0.795936	0.0486576	RPL17P6	Ribosomal Protein L17 Pseudogene 6	630	plus	pseudogene
ENSG00000267354	2.5993	0.0487595	RP11-749H17.2 (alias)	Uncharacterized	42982	plus	RNA gene
ENSG00000251297	3.22742	0.0497375	TUBB7P	Tubulin Beta 7 Pseudogene	2537	minus	pseudogene
ENSG00000224799	1.80394	0.0498232	RP11-445O16.3	Uncharacterized	1287	plus	RNA gene
ENSG00000253738	3.91569	0.0509748	OTUD6B-AS1
ENSG00000215158	4.29712	0.0510025	LOC100653061
ENSG00000204792	5.93841	0.0511527
ENSG00000243517	0.580026	0.0511645
ENSG00000202538	2.53218	0.0516401	RNU4-2
ENSG00000228109	3.68693	0.0530867	MFI2-AS1
ENSG00000178082	0.313589	0.0531369
ENSG00000238103	0.885869	0.0532308
ENSG00000244578	0.88017	0.0535001
ENSG00000261597	3.00018	0.0536392
ENSG00000212664	2.24107	0.0541551
ENSG00000260032	4.84267	0.0564991	LINC00657
ENSG00000197258	0.316224	0.0570178
ENSG00000224208	0.316224	0.0570178
ENSG00000261807	3.12406	0.0583598	LOC101927580
ENSG00000259639	4.57881	0.0590666
ENSG00000212232	1.42791	0.0594565	SNORD17
ENSG00000235174	0.315235	0.0596288
ENSG00000236824	2.37558	0.0598809	BCYRN1
ENSG00000154608	0.223558	0.0608064	CEP170P1
ENSG00000215086	0.223558	0.0608064
ENSG00000243071	0.223558	0.0608064
ENSG00000260966	2.27064	0.0620849
ENSG00000233762	0.687406	0.0622354
ENSG00000261762	1.63572	0.062459
ENSG00000184612	0.652485	0.0634705
ENSG00000226674	2.62485	0.0637959	TEX41
ENSG00000207460	3.07262	0.0649484	SNORD116-19
ENSG00000216154	0.528331	0.0650755
ENSG00000261556	1.1741	0.0652228	SMG1P7
ENSG00000232164	3.04414	0.0657532
ENSG00000235493	3.35266	0.0669417
ENSG00000214783	0.648747	0.0674384	POLR2J4
ENSG00000244716	0.648747	0.0674384
ENSG00000266019	4.91686	0.0674657	MIR3609
ENSG00000220749	1.86442	0.0681635	RPL21P28
ENSG00000230076	1.30983	0.0691159
ENSG00000261069	3.81456	0.0692211
ENSG00000088970	4.21833	0.0694098	KIZ
ENSG00000254266	4.06952	0.0698365	LOC101927003
ENSG00000218426	0.992316	0.0701799
ENSG00000267134	4.05671	0.0702993	LOC284294
ENSG00000204380	1.93283	0.0703569	LOC100129029
ENSG00000236886	0.367768	0.0703805
ENSG00000260975	2.67707	0.0713618
ENSG00000216184	0.322018	0.0736377
ENSG00000242477	0.322018	0.0736377
ENSG00000225972	7.30884	0.0740478
ENSG00000214145	1.3394	0.0751463	LINC00887
ENSG00000249353	2.74645	0.0753919
ENSG00000244313	1.04008	0.0754235
ENSG00000261235	1.85626	0.076646
ENSG00000256338	0.535046	0.0773782
ENSG00000237943	3.49783	0.0775967	PRKCQ-AS1
ENSG00000187653	2.12634	0.0785627
ENSG00000187008	4.91343	0.0788753
ENSG00000255717	3.29295	0.079237
ENSG00000240409	1.8028	0.0810006
ENSG00000267350	2.28931	0.0814227
ENSG00000258765	1.32214	0.0814829
ENSG00000259961	0.793549	0.0821205
ENSG00000230552	3.17001	0.0821788
ENSG00000234741	4.12283	0.0834582
ENSG00000225912	0.812055	0.0853268
ENSG00000267175	0.812055	0.0853268
ENSG00000267427	0.854944	0.0858218
ENSG00000262902	1.2824	0.0858686	LOC101927337
ENSG00000262117	1.76153	0.0858917	BCAR4
ENSG00000160336	4.83607	0.0871819	ZNF761
ENSG00000265799	0.657498	0.087483
ENSG00000170089	3.95191	0.0877679	LOC728554
ENSG00000225241	3.01398	0.0877692
ENSG00000236780	1.75654	0.0894248	LOC644838
ENSG00000228502	0.952871	0.0919126
ENSG00000219747	0.587281	0.0920135
ENSG00000228462	0.708895	0.0944602
ENSG00000234253	0.484227	0.0951207
ENSG00000198868	0.357008	0.0958615	MIR4461
ENSG00000232573	1.65118	0.0959771
ENSG00000152268	3.14207	0.0966975	SPON1
ENSG00000213326	0.945193	0.0969045
ENSG00000230183	0.263025	0.0971404
ENSG00000243829	0.263025	0.0971404
ENSG00000261599	0.361645	0.0978167
ENSG00000255090	3.03866	0.0980992
ENSG00000235927	1.67664	0.0993378	NEXN-AS1
ENSG00000240225	1.54169	0.0998736	ZNF542P
ENSG00000250584	4.80822	0.100701	LINC01511
ENSG00000241288	1.25911	0.100785
ENSG00000230724	2.0357	0.101203
ENSG00000224578	1.81959	0.101555
ENSG00000233137	4.41267	0.102774	EBLN3
ENSG00000214199	0.531464	0.102784
ENSG00000244363	1.03984	0.103725
ENSG00000230590	2.56894	0.104123	FTX
ENSG00000229604	1.70063	0.104156
ENSG00000244342	1.97193	0.10545	LINC00698
ENSG00000243910	3.16495	0.105808	TUBA4B
ENSG00000248278	1.04201	0.107709
ENSG00000257151	3.96511	0.108047
ENSG00000262801	0.996929	0.108125	LOC101927287
ENSG00000235776	0.674652	0.108453
ENSG00000244245	0.490942	0.108593
ENSG00000242060	0.36357	0.109208
ENSG00000214391	0.365573	0.109631
ENSG00000225739	0.365573	0.109631
ENSG00000231821	0.365573	0.109631
ENSG00000242071	0.451258	0.11164
ENSG00000197585	1.06301	0.113067
ENSG00000100181	1.27118	0.113638	TPTEP1
ENSG00000225918	0.777318	0.114149
ENSG00000233913	1.12458	0.11464
ENSG00000256304	3.12421	0.11468
ENSG00000245532	5.6609	0.115808
ENSG00000183298	0.637057	0.115948
ENSG00000214776	0.637057	0.115948	LOC728715
ENSG00000267541	1.0348	0.11597
ENSG00000204794	0.767951	0.116319
ENSG00000213280	0.529903	0.116485
ENSG00000248538	3.41613	0.116749	LOC101929128
ENSG00000254092	2.3175	0.118675
ENSG00000154898	0.642581	0.120798
ENSG00000253352	4.34048	0.120828	TUG1
ENSG00000253619	2.75501	0.120925
ENSG00000241781	1.23223	0.121117
ENSG00000231940	0.602581	0.121362
ENSG00000233452	2.07179	0.12143	STXBP5-AS1
ENSG00000259820	1.86442	0.121792
ENSG00000254893	1.1473	0.122503
ENSG00000223380	4.69381	0.123585
ENSG00000251339	0.271454	0.123984
ENSG00000230448	2.45072	0.125611	LINC00276
ENSG00000234354	1.071	0.125664
ENSG00000266378	0.395441	0.127085
ENSG00000261742	2.1296	0.127294	LINC00922
ENSG00000205488	2.14497	0.127504
ENSG00000180747	2.50192	0.12781
ENSG00000183405	0.84434	0.128395
ENSG00000213885	0.525187	0.130273
ENSG00000255909	0.564148	0.130569
ENSG00000253432	4.88238	0.130813
ENSG00000250505	3.1239	0.131491
ENSG00000259976	4.25019	0.131496
ENSG00000232233	1.59666	0.131628	LOC102724699
ENSG00000227674	0.729518	0.131722
ENSG00000185834	0.484482	0.13193
ENSG00000258807	3.18666	0.132236
ENSG00000223551	0.792457	0.132599
ENSG00000213443	1.8354	0.132618	CLEC2D
ENSG00000177112	1.7157	0.132998	MRVI1-AS1
ENSG00000245694	1.3574	0.134307	CRNDE
ENSG00000233067	2.79061	0.134686	PTCHD1-AS
ENSG00000247708	3.97389	0.135744	STX18-AS1
ENSG00000255020	2.06872	0.135887	LOC100129129
ENSG00000225595	1.15394	0.136153	LOC401242
ENSG00000240342	0.926301	0.136276
ENSG00000230006	1.07264	0.136394	ANKRD36BP2
ENSG00000246273	2.43066	0.14061	SBF2-AS1
ENSG00000118412	2.61559	0.140847	CASP8AP2
ENSG00000224746	2.43748	0.142414	LOC101928915
ENSG00000256615	1.13178	0.142857
ENSG00000270020	2.92787	0.144155
ENSG00000228794	4.46048	0.144327	LINC01128
ENSG00000234456	4.84986	0.144507	MAGI2-AS3
ENSG00000240024	0.534081	0.145614	LINC00888
ENSG00000229855	2.19754	0.147496	LOC102467226
ENSG00000261377	1.12171	0.151151
ENSG00000227097	3.06686	0.152516
ENSG00000238133	2.29067	0.154256	MLK7-AS1
ENSG00000228714	2.74649	0.154308	LOC101928775
ENSG00000233016	0.308446	0.154542
ENSG00000228561	0.983004	0.159073
ENSG00000267383	1.5662	0.159582
ENSG00000184319	1.66978	0.159669
ENSG00000237009	2.70131	0.160067	GLIS3-AS1
ENSG00000233476	1.86334	0.1613
ENSG00000249937	3.97557	0.161563	LOC646241
ENSG00000253799	3.08682	0.161701	LINC01030
ENSG00000235217	2.05666	0.162193	TSPY26P
ENSG00000214548	3.24454	0.162202	MEG3
ENSG00000240356	0.458098	0.162961	RPL23AP7
ENSG00000224597	2.22442	0.163283	PTCHD3P1
ENSG00000259899	3.5305	0.163558
ENSG00000183199	2.2069	0.16426
ENSG00000263574	1.94673	0.164294
ENSG00000234742	0.604936	0.16481
ENSG00000177359	2.17223	0.165267
ENSG00000233008	2.68631	0.165677
ENSG00000258700	2.63108	0.165915	LINC00871
ENSG00000259712	3.8361	0.166006
ENSG00000232677	1.5996	0.166337	LINC00665
ENSG00000235238	0.654306	0.166406
ENSG00000167355	2.65793	0.166677	OR51B5
ENSG00000221303	0.662212	0.167781	SNORA79
ENSG00000187621	3.25017	0.168306	TCL6
ENSG00000230850	2.45036	0.16909
ENSG00000260816	2.69855	0.17077
ENSG00000104725	3.37748	0.171766
ENSG00000227372	3.30963	0.172571	TP73-AS1
ENSG00000233878	3.72931	0.172695	LOC285889
ENSG00000233818	3.18958	0.172997
ENSG00000214485	0.844294	0.17336
ENSG00000254968	0.922886	0.173475	LOC101928823
ENSG00000249898	3.34676	0.173748
ENSG00000234352	1.3362	0.174419
ENSG00000216076	0.710311	0.174663
ENSG00000231074	1.91811	0.177214	HCG18
ENSG00000163597	3.02424	0.177623
ENSG00000198106	1.39155	0.178214	SNX29P2
ENSG00000223838	0.584317	0.178784
ENSG00000254911	3.42193	0.179251
ENSG00000196912	1.42273	0.179301	ANKRD36B
ENSG00000271643	0.595841	0.181564
ENSG00000249464	2.13033	0.182677	LINC01091
ENSG00000231638	1.09427	0.183503	LOC100506895
ENSG00000234978	1.89437	0.18351
ENSG00000232043	0.967314	0.183511
ENSG00000268754	2.96504	0.183516	LINC01081
ENSG00000233891	3.43901	0.18352
ENSG00000250788	3.86108	0.183532
ENSG00000236790	0.87228	0.183534	LINC00299
ENSG00000241956	2.03095	0.183536	LOC102546299
ENSG00000225264	1.88477	0.183543	LOC646762
ENSG00000255028	1.56071	0.183556
ENSG00000252431	4.32265	0.183556
ENSG00000223482	2.73363	0.18358	NUTM2A-AS1
ENSG00000225205	2.47297	0.183591	LOC101929947
ENSG00000215357	1.59336	0.183592
ENSG00000232111	1.15125	0.183593
ENSG00000228430	2.58754	0.183608
ENSG00000259781	1.3672	0.183616
ENSG00000259867	2.64277	0.183617
ENSG00000269728	0.944963	0.183655
ENSG00000237031	2.49611	0.183667
ENSG00000236330	0.709366	0.183671
ENSG00000227195	0.795012	0.183676
ENSG00000180764	0.20966	0.183691	PIPSL
ENSG00000259223	0.680246	0.183695
ENSG00000123201	0.110534	0.183711	GUCY1B2
ENSG00000149656	0.110534	0.183711	LINC00266-1
ENSG00000206082	0.110534	0.183711
ENSG00000225580	0.110534	0.183711
ENSG00000226622	0.110534	0.183711
ENSG00000232472	0.110534	0.183711
ENSG00000235175	0.110534	0.183711
ENSG00000235489	0.110534	0.183711
ENSG00000238369	0.110534	0.183711
ENSG00000242262	0.110534	0.183711
ENSG00000258895	0.110534	0.183711
ENSG00000259877	0.110534	0.183711
ENSG00000259516	0.477442	0.183735	ANP32AP1
ENSG00000204623	3.82461	0.183744
ENSG00000180581	0.399074	0.183753
ENSG00000230021	0.832007	0.183755
ENSG00000238142	0.313746	0.183775
ENSG00000266181	0.313746	0.183775
ENSG00000099251	0.220101	0.183801	HSD17B7P2
ENSG00000179766	0.220101	0.183801	ATP8B5P
ENSG00000213939	0.220101	0.183801
ENSG00000226121	0.220101	0.183801	AHCTF1P1
ENSG00000229664	0.220101	0.183801
ENSG00000250891	0.220101	0.183801	LOC101927280
ENSG00000263551	0.220101	0.183801
ENSG00000268584	1.68322	0.183802
ENSG00000131982	0.116337	0.183834
ENSG00000185040	0.116337	0.183834
ENSG00000206737	0.116337	0.183834
ENSG00000218980	0.116337	0.183834
ENSG00000219773	0.116337	0.183834
ENSG00000225122	0.116337	0.183834
ENSG00000227376	0.116337	0.183834
ENSG00000227902	0.116337	0.183834
ENSG00000228589	0.116337	0.183834
ENSG00000229091	0.116337	0.183834
ENSG00000229127	0.116337	0.183834	LOC101928020
ENSG00000231169	0.116337	0.183834
ENSG00000232389	0.116337	0.183834
ENSG00000234485	0.116337	0.183834
ENSG00000234648	0.116337	0.183834
ENSG00000235028	0.116337	0.183834
ENSG00000235065	0.116337	0.183834
ENSG00000237125	0.116337	0.183834	HAND2-AS1
ENSG00000237238	0.116337	0.183834
ENSG00000242571	0.116337	0.183834
ENSG00000243181	0.116337	0.183834
ENSG00000244021	0.116337	0.183834
ENSG00000244642	0.116337	0.183834
ENSG00000249356	0.116337	0.183834
ENSG00000250735	0.116337	0.183834
ENSG00000250896	0.116337	0.183834
ENSG00000257894	0.116337	0.183834
ENSG00000261734	0.116337	0.183834
ENSG00000263716	0.116337	0.183834
ENSG00000268659	0.116337	0.183834
ENSG00000259239	3.36773	0.183883
ENSG00000268416	1.98082	0.183893
ENSG00000234840	1.56631	0.183908	LINC01239
ENSG00000259623	3.41005	0.183987
ENSG00000179859	1.79049	0.183989	LOC284023
ENSG00000229251	2.34019	0.183989
ENSG00000254931	2.0257	0.18402
ENSG00000234715	1.77099	0.18403	LOC101927870
ENSG00000233183	1.09466	0.184036	LOC100653005
ENSG00000268555	1.09225	0.184044
ENSG00000230551	2.55527	0.184056	CSNK1A1
ENSG00000267731	2.48031	0.18407
ENSG00000184068	1.58104	0.184077
ENSG00000257621	2.82445	0.184155	FLJ31306
ENSG00000259459	0.606723	0.184159
ENSG00000266753	1.55297	0.184167
ENSG00000250295	0.724225	0.184168	LOC101926926
ENSG00000238273	0.540215	0.184201
ENSG00000259356	0.540215	0.184201
ENSG00000271314	0.540215	0.184201
ENSG00000245060	1.33463	0.184202	LINC00847
ENSG00000259683	1.29033	0.184223
ENSG00000214331	1.25788	0.184273	LOC283922
ENSG00000245768	2.09535	0.184304
ENSG00000232849	1.35756	0.184304
ENSG00000234289	0.391559	0.184307
ENSG00000252186	2.72955	0.184333
ENSG00000227063	0.307607	0.184376
ENSG00000237414	0.307607	0.184376
ENSG00000238261	0.307607	0.184376
ENSG00000184100	0.513029	0.184411
ENSG00000178464	0.215607	0.184459
ENSG00000199883	0.215607	0.184459
ENSG00000215417	0.215607	0.184459
ENSG00000216866	0.215607	0.184459
ENSG00000232931	0.215607	0.184459
ENSG00000235508	0.215607	0.184459
ENSG00000227638	0.872889	0.18446
ENSG00000121089	0.113847	0.184562
ENSG00000127589	0.113847	0.184562
ENSG00000128692	0.113847	0.184562
ENSG00000213182	0.113847	0.184562
ENSG00000213971	0.113847	0.184562
ENSG00000214544	0.113847	0.184562
ENSG00000214760	0.113847	0.184562
ENSG00000215492	0.113847	0.184562
ENSG00000223877	0.113847	0.184562
ENSG00000224976	0.113847	0.184562
ENSG00000225278	0.113847	0.184562	LOC101930284
ENSG00000226525	0.113847	0.184562
ENSG00000227347	0.113847	0.184562
ENSG00000227775	0.113847	0.184562
ENSG00000236768	0.113847	0.184562
ENSG00000237748	0.113847	0.184562
ENSG00000240087	0.113847	0.184562
ENSG00000241612	0.113847	0.184562
ENSG00000244604	0.113847	0.184562
ENSG00000254118	0.113847	0.184562
ENSG00000257497	0.113847	0.184562
ENSG00000259527	0.113847	0.184562	LINC00052
ENSG00000269930	0.113847	0.184562
ENSG00000203875	1.95815	0.184695
ENSG00000213598	0.476625	0.184777
ENSG00000225976	0.476625	0.184777
ENSG00000257027	3.04591	0.184829	LOC101928054
ENSG00000232079	2.83806	0.184898	LOC284825
ENSG00000267397	1.77171	0.185031
ENSG00000223255	0.437507	0.185237
ENSG00000233491	0.437507	0.185237	LOC100128317
ENSG00000270911	2.42139	0.185324
ENSG00000223813	1.13232	0.185396
ENSG00000268362	2.87989	0.185451
ENSG00000227558	1.64172	0.185452	PGM5P2
ENSG00000236039	0.649248	0.185522
ENSG00000245937	2.89936	0.185573
ENSG00000236404	2.05129	0.185653
ENSG00000232252	0.74966	0.185666
ENSG00000237838	1.22227	0.18572
ENSG00000235655	1.02904	0.185753	H3F3AP4
ENSG00000242569	0.348005	0.185801
ENSG00000270696	2.09438	0.185831
ENSG00000223705	1.2903	0.185854	NSUN5P1
ENSG00000233237	1.05285	0.185931	LINC00472
ENSG00000215386	2.40051	0.186053	MIR99AHG
ENSG00000224430	1.2329	0.186106
ENSG00000224861	0.584146	0.186123
ENSG00000260359	2.6976	0.186129
ENSG00000260337	1.67808	0.186137
ENSG00000270562	1.1501	0.186275
ENSG00000251296	3.88652	0.18636
ENSG00000226363	1.46876	0.186409
ENSG00000214837	0.535606	0.186601
ENSG00000225151	2.26661	0.186605
ENSG00000249717	0.794207	0.186698	LOC100507388
ENSG00000225101	0.966188	0.186741
ENSG00000247363	1.46597	0.186912	LOC100507250
ENSG00000254473	1.9807	0.186943
ENSG00000146677	0.355519	0.187143
ENSG00000212961	0.355519	0.187143
ENSG00000214765	1.88259	0.18727	SEPT7P2
ENSG00000034063	2.69744	0.187292
ENSG00000251577	0.919731	0.18731
ENSG00000253438	0.95988	0.187491	PCAT1
ENSG00000214198	2.07046	0.187537	GNN
ENSG00000229358	0.840854	0.187733	DPY19L1P1
ENSG00000261780	1.64042	0.187816	LOC100505817
ENSG00000237296	2.40805	0.187825	SMG1P1
ENSG00000249502	0.870906	0.188046
ENSG00000214955	2.13388	0.188276
ENSG00000247516	1.22769	0.188286
ENSG00000218418	0.420117	0.188343
ENSG00000224743	0.420117	0.188343	TEX26-AS1
ENSG00000228903	0.420117	0.188343
ENSG00000204832	1.84587	0.188404	ST8SIA6-AS1
ENSG00000228624	2.23481	0.188497	LOC101927768
ENSG00000243199	0.679223	0.18853
ENSG00000249453	4.04234	0.188767
ENSG00000235436	2.51964	0.188917	DPY19L2P4
ENSG00000260711	2.81262	0.18946
ENSG00000161912	2.14601	0.189506	ADCY10P1
ENSG00000133624	1.37782	0.189525	ZNF767P
ENSG00000253539	1.00706	0.189936
ENSG00000227681	1.15496	0.189959
ENSG00000261713	2.0129	0.190084	SSTR5-AS1
ENSG00000223921	3.23778	0.19024
ENSG00000224094	0.259712	0.190277
ENSG00000226509	0.259712	0.190277
ENSG00000270230	0.259712	0.190277
ENSG00000270058	0.765087	0.190333
ENSG00000258084	1.58145	0.190572
ENSG00000246228	1.42693	0.190644	CASC8
ENSG00000140181	2.6842	0.190687
ENSG00000253978	0.730829	0.191008	CTB-178M22.2
ENSG00000234156	2.37851	0.191096
ENSG00000225339	4.12896	0.191131
ENSG00000260733	2.65419	0.191412
ENSG00000241684	3.2467	0.191429	ADAMTS9-AS2
ENSG00000213700	1.60506	0.191728
ENSG00000248748	2.28202	0.191828
ENSG00000259611	2.45167	0.19188
ENSG00000204745	0.357301	0.191902
ENSG00000230333	4.46797	0.191902
ENSG00000188831	2.73303	0.191963
ENSG00000258220	1.94388	0.191998
ENSG00000249565	0.884564	0.192132
ENSG00000224739	3.27231	0.192421
ENSG00000171943	0.26585	0.192504
ENSG00000228331	0.26585	0.192504
ENSG00000235734	0.26585	0.192504
ENSG00000247134	3.34288	0.192506
ENSG00000235957	0.730199	0.192701
ENSG00000236695	1.67725	0.193106
ENSG00000250771	1.67725	0.193106
ENSG00000196696	0.253764	0.193272	PDXDC2P
ENSG00000231954	0.253764	0.193272
ENSG00000257474	3.26771	0.193331
ENSG00000259255	2.53899	0.193521
ENSG00000244041	1.10309	0.193738	LINC01011
ENSG00000175841	2.32749	0.193836	FAM172BP
ENSG00000243587	1.86119	0.19432
ENSG00000261801	1.26182	0.194512	LOXL1-AS1
ENSG00000236373	1.44439	0.194651	LOC101926942
ENSG00000236451	1.50238	0.195218
ENSG00000237491	1.11964	0.195355
ENSG00000259008	0.920221	0.195378
ENSG00000105663	2.16308	0.195379
ENSG00000212283	1.73832	0.195686	SNORD89
ENSG00000166770	1.59105	0.195734	ZNF667-AS1
ENSG00000270101	1.98633	0.195795
ENSG00000236231	1.50351	0.196039
ENSG00000234520	0.594285	0.196065	LOC101928036
ENSG00000254951	2.5976	0.196108	LOC283299
ENSG00000228316	1.97909	0.196494
ENSG00000223579	0.475881	0.196721
ENSG00000236452	1.07965	0.19713
ENSG00000249264	0.802521	0.19733
ENSG00000232293	0.854589	0.19738
ENSG00000235770	2.54558	0.197501	LINC00607
ENSG00000254184	2.80593	0.197633
ENSG00000259450	2.61322	0.198164	LOC101928245
ENSG00000169253	0.506228	0.198174
ENSG00000265927	0.606281	0.198409
ENSG00000258441	1.15114	0.198584	LINC00641
ENSG00000264707	0.580527	0.198926	LOC101927150
ENSG00000200243	0.267996	0.1995
ENSG00000239437	0.267996	0.1995
ENSG00000242258	0.267996	0.1995	LINC00996
ENSG00000253721	0.267996	0.1995
ENSG00000253945	0.267996	0.1995
ENSG00000260261	0.267996	0.1995
ENSG00000260518	0.267996	0.1995
ENSG00000270367	0.267996	0.1995
ENSG00000225022	0.97564	0.199653
ENSG00000233516	2.49737	0.200069
ENSG00000204272	1.67493	0.200136	LINC01420
ENSG00000267520	4.02863	0.200231
ENSG00000205105	0.639184	0.200748
ENSG00000255022	2.66581	0.200828
ENSG00000236532	3.30163	0.20083
ENSG00000211451	1.22446	0.201151	GNRHR2
ENSG00000270173	0.801263	0.201325
ENSG00000254254	0.354944	0.201403	LOC101929415
ENSG00000228166	1.90518	0.201919
ENSG00000235522	1.22997	0.202062
ENSG00000237104	2.83038	0.20212
ENSG00000223546	2.20144	0.202186	LINC00630
ENSG00000231056	2.59335	0.202269	LOC101928106
ENSG00000238198	1.064	0.202466	LOC100996251
ENSG00000236801	0.263503	0.202806
ENSG00000248327	0.263503	0.202806
ENSG00000196204	2.1092	0.20296	RNF216P1
ENSG00000254083	1.11292	0.203088	LOC286094
ENSG00000255836	0.37972	0.203828	MPHOSPH8
ENSG00000256995	2.35523	0.204148
ENSG00000227552	0.419853	0.204882
ENSG00000243836	0.419853	0.204882	WDR86-AS1
ENSG00000257915	0.609763	0.205274
ENSG00000251338	2.31852	0.205432
ENSG00000239822	0.510126	0.205521
ENSG00000250131	0.537226	0.205829
ENSG00000230906	2.52319	0.205906
ENSG00000259293	1.78376	0.206116	LOC101928694
ENSG00000270170	1.20598	0.206254	NCBP2-AS2
ENSG00000243004	1.07148	0.206548	LOC101927668
ENSG00000236333	3.78448	0.206552	TRHDE-AS1
ENSG00000258743	2.78759	0.206754
ENSG00000230204	0.646576	0.206772
ENSG00000213300	0.744667	0.206874
ENSG00000249669	2.01551	0.206954	MIR143HG
ENSG00000255123	3.33852	0.207058
ENSG00000219023	0.300109	0.207285
ENSG00000223803	0.300109	0.207285
ENSG00000226360	0.300109	0.207285
ENSG00000266826	0.300109	0.207285
ENSG00000213876	2.23257	0.207381
ENSG00000234072	0.429539	0.208019
ENSG00000259379	0.966647	0.208122
ENSG00000258634	1.8191	0.208206
ENSG00000127957	1.08627	0.208457	PMS2P3
ENSG00000183242	2.43498	0.208622	WT1-AS
ENSG00000254109	0.502611	0.208926	RBPMS-AS1
ENSG00000260357	0.41176	0.209334
ENSG00000139239	0.726206	0.209817
ENSG00000247400	0.726206	0.209817	DNAJC3-AS1
ENSG00000247572	0.726206	0.209817	CKMT2-AS1
ENSG00000260808	0.899862	0.209861
ENSG00000231822	1.53507	0.209993
ENSG00000197047	0.162408	0.21041
ENSG00000224775	0.162408	0.21041
ENSG00000225224	0.162408	0.21041
ENSG00000231043	0.162408	0.21041
ENSG00000243802	0.162408	0.21041
ENSG00000254339	0.162408	0.21041
ENSG00000256393	0.162408	0.21041
ENSG00000258153	0.162408	0.21041
ENSG00000232098	1.54301	0.210732	LOC100506634
ENSG00000201229	0.307624	0.210781
ENSG00000215070	0.307624	0.210781	XRCC6P5
ENSG00000237654	0.307624	0.210781	LOC101929653
ENSG00000271228	3.2252	0.210893
ENSG00000197062	2.14068	0.211073	ZSCAN26
ENSG00000253983	0.95465	0.21114
ENSG00000244306	0.795625	0.211336
ENSG00000205763	0.638716	0.211792	RP9P
ENSG00000242841	0.638716	0.211792
ENSG00000268696	0.638716	0.211792
ENSG00000230825	1.21143	0.212463	LOC101927354
ENSG00000242294	0.382466	0.212642	STAG3L5P
ENSG00000225470	2.16657	0.212817	JPX
ENSG00000231107	2.05059	0.212848	LINC01508
ENSG00000237883	0.965978	0.213852	DGUOK-AS1
ENSG00000249228	0.941557	0.2143
ENSG00000251218	2.76474	0.214321	LOC101927845
ENSG00000185710	0.166902	0.214381
ENSG00000205578	0.166902	0.214381
ENSG00000207063	0.166902	0.214381	SNORD116-1
ENSG00000218208	0.166902	0.214381
ENSG00000226666	0.166902	0.214381
ENSG00000230707	0.166902	0.214381
ENSG00000249631	0.166902	0.214381
ENSG00000254757	0.166902	0.214381
ENSG00000257150	0.166902	0.214381	PGAM1P5
ENSG00000270143	0.166902	0.214381
ENSG00000248131	1.46954	0.214523
ENSG00000184617	0.881534	0.214594
ENSG00000261188	0.452116	0.215426
ENSG00000225546	1.35763	0.215702
ENSG00000213553	0.159096	0.215725
ENSG00000237094	0.159096	0.215725
ENSG00000248431	0.159096	0.215725
ENSG00000248749	0.159096	0.215725
ENSG00000259480	0.159096	0.215725
ENSG00000213333	0.937527	0.215844
ENSG00000170092	2.55122	0.215951
ENSG00000213740	0.434108	0.217061
ENSG00000182648	0.551737	0.217404
ENSG00000159712	2.26795	0.217435	ANKRD18CP
ENSG00000247271	1.3714	0.217442	ZBED5-AS1
ENSG00000260766	1.71601	0.217591
ENSG00000223511	0.900882	0.217834
ENSG00000233382	0.665368	0.217839	NKAPP1
ENSG00000255393	1.78541	0.218504
ENSG00000132204	2.05615	0.218577
ENSG00000233309	0.569067	0.21858
ENSG00000256969	3.22859	0.218748
ENSG00000215154	2.86108	0.218869	LOC652276
ENSG00000258998	0.462674	0.218889
ENSG00000261971	0.462674	0.218889
ENSG00000176700	1.16656	0.218907	SCAND2P
ENSG00000251633	0.773049	0.219029
ENSG00000228536	0.297183	0.220035
ENSG00000263829	0.297183	0.220035
ENSG00000228106	1.85325	0.220038
ENSG00000223768	2.19804	0.220082
ENSG00000185044	2.19967	0.220195	LOC101927648
ENSG00000215319	1.39888	0.220445
ENSG00000232150	0.311551	0.220697	ST13P4
ENSG00000235559	0.311551	0.220697
ENSG00000250590	0.311551	0.220697	LOC100506272
ENSG00000260683	1.13449	0.220926
ENSG00000259959	1.59599	0.221092
ENSG00000225509	0.427969	0.221114
ENSG00000267535	0.427969	0.221114	LOC101928538
ENSG00000231200	1.262	0.221191
ENSG00000236078	0.656685	0.221611	LINC01447
ENSG00000259345	1.95244	0.22187
ENSG00000267381	0.725035	0.221972
ENSG00000258673	1.48033	0.222009
ENSG00000233994	0.770353	0.222243
ENSG00000248150	1.3465	0.222424	LOC101929505
ENSG00000258168	0.888065	0.222445
ENSG00000261662	1.18629	0.222796
ENSG00000258879	2.44818	0.222852
ENSG00000233178	1.36823	0.222949
ENSG00000254202	1.35675	0.22359
ENSG00000230525	2.17864	0.224181	LOC101060019
ENSG00000231414	0.161099	0.224477
ENSG00000247157	0.161099	0.224477	LINC01252
ENSG00000249646	0.161099	0.224477
ENSG00000256306	1.29302	0.224927
ENSG00000260528	0.711277	0.224933
ENSG00000230903	0.307058	0.225055
ENSG00000213430	0.391816	0.225143
ENSG00000224141	0.48235	0.225272	LOC101927797
ENSG00000187172	0.169536	0.225402
ENSG00000226792	0.169536	0.225402	LINC00371
ENSG00000228028	0.169536	0.225402
ENSG00000229308	0.169536	0.225402
ENSG00000231409	0.169536	0.225402
ENSG00000234231	0.169536	0.225402	LOC101930107
ENSG00000234498	0.169536	0.225402	RPL13AP20
ENSG00000250716	0.169536	0.225402	LINC01017
ENSG00000261557	0.169536	0.225402
ENSG00000267526	0.949155	0.225824
ENSG00000235244	1.59959	0.225842
ENSG00000162947	3.63881	0.227058
ENSG00000243144	1.83718	0.227347
ENSG00000251504	0.681936	0.22744	LINC01099
ENSG00000258399	1.46796	0.227881
ENSG00000267194	1.26899	0.228257
ENSG00000118976	0.346056	0.228574
ENSG00000176826	0.346056	0.228574	FKBP9P1
ENSG00000198312	0.346056	0.228574
ENSG00000250509	0.346056	0.228574
ENSG00000250682	0.346056	0.228574	LINC00491
ENSG00000231969	2.29592	0.229351	LOC101929231
ENSG00000269895	0.866637	0.229551
ENSG00000213261	0.600284	0.229738
ENSG00000223773	2.05813	0.230069	CD99P1
ENSG00000225870	0.167046	0.230116	LINC00368
ENSG00000230993	0.167046	0.230116
ENSG00000239492	0.167046	0.230116
ENSG00000249050	0.167046	0.230116
ENSG00000258710	0.167046	0.230116	LINC01193
ENSG00000242267	0.756793	0.23033	SKINTL
ENSG00000245205	1.22014	0.231887
ENSG00000251574	1.13335	0.232115
ENSG00000232682	0.705928	0.232846
ENSG00000214135	2.47106	0.232928	LOC220729
ENSG00000224625	0.462214	0.233068
ENSG00000189238	0.644419	0.233097	LINC00943
ENSG00000257279	0.644419	0.233097	LOC100506551
ENSG00000227036	1.52345	0.233686
ENSG00000080947	0.60699	0.233884	CROCCP3
ENSG00000249868	3.14546	0.234146
ENSG00000214182	0.958013	0.23425
ENSG00000214982	1.38523	0.234445	PARG
ENSG00000261621	1.56704	0.234668
ENSG00000267659	0.824941	0.234798	LINC01482
ENSG00000235954	2.50251	0.234913	TTC28-AS1
ENSG00000213307	1.10837	0.234979
ENSG00000232524	1.70475	0.235799
ENSG00000166667	0.92429	0.236105	SPDYE6
ENSG00000266045	2.19919	0.237021
ENSG00000208772	0.79157	0.237379	SNORD94
ENSG00000224184	1.40029	0.237389	LOC100506457
ENSG00000260947	1.07791	0.237413
ENSG00000232995	0.522791	0.237867	RGS5
ENSG00000230836	1.96531	0.237909	LINC01293
ENSG00000224081	1.13241	0.23835	LINC01057
ENSG00000231512	0.335616	0.238969
ENSG00000250125	0.335616	0.238969	LOC401134
ENSG00000254456	2.44337	0.239322
ENSG00000212802	0.351487	0.239493
ENSG00000214192	0.351487	0.239493
ENSG00000240869	0.351487	0.239493
ENSG00000246820	3.49266	0.239918
ENSG00000253901	1.28437	0.240274
ENSG00000236345	1.69643	0.240841
ENSG00000249534	1.0511	0.241804	LINC01258
ENSG00000255910	2.34908	0.241916
ENSG00000213881	0.920887	0.242571
ENSG00000266340	1.21556	0.243109
ENSG00000204253	1.55818	0.243272
ENSG00000225405	0.426061	0.243277
ENSG00000236434	0.381644	0.243926
ENSG00000235616	1.84832	0.244003
ENSG00000267696	0.908323	0.244147
ENSG00000270614	2.61931	0.244781
ENSG00000227671	1.58981	0.246415	MIR3916
ENSG00000248049	0.924879	0.24697	UBA6-AS1
ENSG00000258363	0.206513	0.247371
ENSG00000196756	1.74257	0.247487	SNHG17
ENSG00000206149	1.34914	0.247972	HERC2P9
ENSG00000225889	0.976212	0.248209	LOC100507006
ENSG00000261254	1.96916	0.248285
ENSG00000250903	0.676178	0.248394
ENSG00000255248	2.39294	0.248602	MIR100HG
ENSG00000241359	1.64473	0.249075	SYNPR-AS1
ENSG00000215105	1.26671	0.249541
ENSG00000255411	1.78014	0.249984
ENSG00000250420	1.06025	0.250125	AACSP1
ENSG00000267123	1.43181	0.250705	LOC101928710
ENSG00000206621	0.212651	0.251918	SNORD116-14
ENSG00000213090	0.212651	0.251918
ENSG00000228929	0.212651	0.251918
ENSG00000232888	0.212651	0.251918
ENSG00000235160	0.212651	0.251918
ENSG00000248079	0.212651	0.251918	DPH6-AS1
ENSG00000254612	0.212651	0.251918
ENSG00000255397	0.212651	0.251918
ENSG00000269473	0.212651	0.251918
ENSG00000245648	1.65284	0.252451	LOC101928100
ENSG00000250608	2.50898	0.252594	LOC339874
ENSG00000253642	0.40422	0.252864
ENSG00000260077	0.40422	0.252864
ENSG00000213194	0.732019	0.253018
ENSG00000225579	1.89085	0.253201	EDNRB-AS1
ENSG00000226673	0.699029	0.253539	LINC01108
ENSG00000230734	0.2032	0.253691
ENSG00000250471	0.2032	0.253691
ENSG00000271538	0.371203	0.254666
ENSG00000217094	0.388358	0.25502
ENSG00000219642	0.388358	0.25502
ENSG00000231333	0.388358	0.25502	RPL34P6
ENSG00000229224	0.414778	0.25682
ENSG00000235703	0.751635	0.257074	LINC00894
ENSG00000257167	0.829125	0.257891	TMPO-AS1
ENSG00000189212	0.720843	0.258242
ENSG00000266988	0.720843	0.258242
ENSG00000259203	2.77494	0.258392	LOC101928499
ENSG00000234889	2.68776	0.258912
ENSG00000247903	1.18609	0.26047
ENSG00000230501	3.05194	0.260656
ENSG00000229017	0.552372	0.260733	LINC01277
ENSG00000267052	0.770482	0.260832
ENSG00000256238	1.66058	0.261089
ENSG00000261804	0.610244	0.261793	LOC102723373
ENSG00000260918	2.15483	0.262088
ENSG00000267109	1.53757	0.263016
ENSG00000265992	2.01827	0.263116
ENSG00000250400	0.206848	0.26324	LINC00977
ENSG00000267287	1.93486	0.263505	LOC284240
ENSG00000227518	0.434454	0.263822
ENSG00000257698	3.14784	0.263833	LOC100506844
ENSG00000131401	0.217432	0.263962	NAPSB
ENSG00000224971	0.217432	0.263962
ENSG00000225764	0.217432	0.263962
ENSG00000227008	0.217432	0.263962
ENSG00000229605	0.217432	0.263962
ENSG00000231532	0.217432	0.263962	LINC01249
ENSG00000233328	0.217432	0.263962
ENSG00000250918	0.217432	0.263962
ENSG00000253864	0.217432	0.263962
ENSG00000254733	0.217432	0.263962
ENSG00000250447	2.18232	0.264277
ENSG00000180229	1.0401	0.264909	HERC2P3
ENSG00000254066	2.54238	0.264986
ENSG00000248318	1.98558	0.26503	LOC101927543
ENSG00000231752	0.905297	0.265401	EMBP1
ENSG00000254946	2.28521	0.265969
ENSG00000261716	1.20151	0.266109
ENSG00000248923	2.04813	0.267283
ENSG00000229701	1.53378	0.267469
ENSG00000260644	0.422603	0.267737
ENSG00000267284	0.422603	0.267737
ENSG00000179818	2.15961	0.267846	PCBP1-AS1
ENSG00000206142	0.214942	0.268925	FAM230C
ENSG00000223529	0.214942	0.268925
ENSG00000228409	0.214942	0.268925
ENSG00000229806	0.214942	0.268925
ENSG00000235459	0.214942	0.268925
ENSG00000248684	0.214942	0.268925
ENSG00000258181	0.214942	0.268925
ENSG00000264350	0.214942	0.268925
ENSG00000189136	1.36934	0.269304	UBE2Q2P1
ENSG00000231689	1.25882	0.269322
ENSG00000165121	0.610413	0.26949
ENSG00000224189	0.610413	0.26949	HAGLR
ENSG00000225552	1.50875	0.269594
ENSG00000197744	1.2066	0.269653
ENSG00000225648	1.83292	0.269908	SBDSP1
ENSG00000180926	0.780911	0.270174
ENSG00000254837	0.780911	0.270174	LOC100287896
ENSG00000251027	1.39638	0.270373	LOC102467213
ENSG00000243323	0.646656	0.270376	PTPRVP
ENSG00000254610	0.646656	0.270376
ENSG00000205054	0.822958	0.270603	LINC01121
ENSG00000257292	0.987147	0.271113
ENSG00000260412	2.13268	0.271247
ENSG00000223549	1.68708	0.27195
ENSG00000229336	0.41811	0.27243
ENSG00000231503	0.41811	0.27243
ENSG00000250049	0.41811	0.27243
ENSG00000257267	2.53152	0.273137	ZNF271
ENSG00000226954	1.87874	0.273485
ENSG00000240207	0.604274	0.273963
ENSG00000260274	0.24691	0.274232
ENSG00000248932	1.30694	0.274747	LOC100507291
ENSG00000232445	0.634404	0.275058	LOC101927746
ENSG00000256422	2.43519	0.275369	LOC102723895
ENSG00000230407	1.17111	0.275481
ENSG00000268205	2.12341	0.276296
ENSG00000261824	0.978192	0.276643	LINC00662
ENSG00000265055	0.817156	0.276693
ENSG00000224334	1.02932	0.277107
ENSG00000212978	0.975817	0.277318	LOC339803
ENSG00000237121	2.03663	0.277696
ENSG00000251331	2.63587	0.277819
ENSG00000259746	0.768666	0.277832
ENSG00000142396	0.254424	0.278484	ZNF8
ENSG00000237668	0.254424	0.278484
ENSG00000240535	0.254424	0.278484	LOC102467081
ENSG00000240759	0.254424	0.278484
ENSG00000263327	1.60733	0.278934	TAPT1-AS1
ENSG00000251022	2.81549	0.279137	THAP9-AS1
ENSG00000213742	0.657256	0.280047
ENSG00000224897	0.657256	0.280047
ENSG00000247775	0.69261	0.280158	SNCA-AS1
ENSG00000256889	0.243597	0.280365
ENSG00000234585	1.99594	0.280484	CCT6P3
ENSG00000234886	1.97722	0.280702
ENSG00000204025	0.489755	0.281094
ENSG00000251034	1.94372	0.281183
ENSG00000261617	1.06327	0.28164	LOC101927009
ENSG00000215866	0.450078	0.282809	LINC01356
ENSG00000269296	0.961701	0.283211
ENSG00000233757	1.18307	0.283334
ENSG00000230131	1.53638	0.283862
ENSG00000227952	0.502352	0.284579
ENSG00000232274	1.70183	0.28485
ENSG00000234995	0.913337	0.285252
ENSG00000258803	1.57687	0.285494	LOC101927690
ENSG00000259790	0.922166	0.28655
ENSG00000259600	0.542869	0.28661
ENSG00000243797	1.70513	0.287032
ENSG00000260322	1.28772	0.288553
ENSG00000229638	0.672931	0.288828
ENSG00000230490	0.672931	0.288828
ENSG00000268560	0.672931	0.288828
ENSG00000214719	0.260987	0.289711
ENSG00000215548	0.260987	0.289711
ENSG00000256379	0.260987	0.289711
ENSG00000237499	0.947211	0.290116	LOC100130476
ENSG00000234787	0.528326	0.291301	LINC00458
ENSG00000264112	1.74102	0.291509
ENSG00000220804	2.14873	0.291895	LOC728323
ENSG00000225458	2.14906	0.291915
ENSG00000267259	1.32315	0.292122
ENSG00000231607	1.42201	0.292357
ENSG00000246067	2.25078	0.292811	RAB30-AS1
ENSG00000225475	0.284175	0.293386
ENSG00000232295	0.284175	0.293386
ENSG00000249409	0.284175	0.293386
ENSG00000230666	0.568121	0.293424	CEACAM22P
ENSG00000233039	1.588	0.293987
ENSG00000267586	2.06428	0.294051	LINC00907
ENSG00000238105	0.977519	0.29421	GOLGA2P5
ENSG00000174365	0.258496	0.294327
ENSG00000258696	0.258496	0.294327
ENSG00000258856	0.258496	0.294327
ENSG00000271474	0.258496	0.294327
ENSG00000250405	0.512761	0.294426
ENSG00000251405	2.19294	0.294525	LOC101927675
ENSG00000256802	1.45453	0.295333	LOC100130111
ENSG00000269899	0.93976	0.295501
ENSG00000226317	1.67974	0.295624	LINC00351
ENSG00000249684	1.12807	0.295807	LOC100128340
ENSG00000250573	2.22285	0.29625
ENSG00000224769	0.949386	0.296793
ENSG00000215480	0.292857	0.29722
ENSG00000254233	0.292857	0.29722
ENSG00000268758	0.292857	0.29722	EMR4P
ENSG00000245910	0.953101	0.297284
ENSG00000242261	1.42971	0.297593	MGC27345
ENSG00000216863	1.43564	0.298111	LY86-AS1
ENSG00000253535	2.05323	0.29846
ENSG00000261645	2.1119	0.298735	DISC1FP1
ENSG00000188971	2.40746	0.298771
ENSG00000258891	0.280862	0.299112
ENSG00000248777	1.87881	0.299541
ENSG00000225975	0.861857	0.301578	LINC01534
ENSG00000246089	1.42787	0.301719	LOC100287015
ENSG00000235370	0.991037	0.302112
ENSG00000214807	1.24527	0.302167
ENSG00000224660	0.576409	0.302283	SH3BP5-AS1
ENSG00000254838	1.15276	0.302602	GVINP1
ENSG00000214432	1.71636	0.303654	LOC101926911
ENSG00000229084	0.556401	0.304539	LINC00226
ENSG00000260921	0.534919	0.304955
ENSG00000271204	1.01476	0.304958
ENSG00000260618	1.57479	0.305054
ENSG00000259901	1.77141	0.306369
ENSG00000238213	1.48512	0.30643
ENSG00000212125	0.59876	0.306826
ENSG00000237945	0.287054	0.307181	LINC00649
ENSG00000186615	0.300922	0.307427	KTN1-AS1
ENSG00000188424	0.300922	0.307427	LOC100996415
ENSG00000229621	0.300922	0.307427	LOC645949
ENSG00000249790	0.300922	0.307427
ENSG00000260260	0.300922	0.307427	SNHG19
ENSG00000230446	0.318758	0.3075
ENSG00000235994	0.318758	0.3075
ENSG00000257931	0.318758	0.3075
ENSG00000270074	0.318758	0.3075	LINC00965
ENSG00000232388	1.44168	0.308345	LINC00493
ENSG00000236204	0.797223	0.309793
ENSG00000206066	1.05896	0.309939
ENSG00000224032	1.97597	0.310331	EPB41L4A-AS1
ENSG00000188002	1.17159	0.310528
ENSG00000233005	1.72723	0.310617
ENSG00000248791	1.98477	0.310838
ENSG00000230383	0.328444	0.310949
ENSG00000258784	0.328444	0.310949
ENSG00000259669	0.328444	0.310949
ENSG00000205940	0.588655	0.311102
ENSG00000253301	0.840581	0.311158	LOC100507651
ENSG00000234509	0.930578	0.311477
ENSG00000225031	0.298432	0.311652
ENSG00000250927	0.298432	0.311652
ENSG00000268230	1.55783	0.311939
ENSG00000258791	1.04077	0.312441	LINC00520
ENSG00000271200	0.896492	0.312601
ENSG00000259876	0.818953	0.31284
ENSG00000253585	1.50898	0.313529
ENSG00000261485	1.58068	0.313569	PAN3-AS1
ENSG00000271400	1.16051	0.314667
ENSG00000237301	1.10905	0.315123
ENSG00000204706	0.933964	0.317105	MAMDC2-AS1
ENSG00000260862	2.2148	0.317222	LOC101928446
ENSG00000254180	0.660184	0.317792
ENSG00000263142	0.660184	0.317792
ENSG00000243064	1.43208	0.318126	ABCC13
ENSG00000256155	2.68116	0.318126
ENSG00000231182	0.351021	0.318274
ENSG00000253369	0.351021	0.318274
ENSG00000235477	0.63332	0.319126
ENSG00000225265	2.068	0.319776	TAF1A-AS1
ENSG00000230894	0.638767	0.32003
ENSG00000111788	0.337794	0.320238
ENSG00000225249	0.337794	0.320238	LINC00378
ENSG00000239653	0.337794	0.320238	PSMD6-AS2
ENSG00000236673	1.36769	0.320539
ENSG00000249993	1.89937	0.320975	BFSP2-AS1
ENSG00000234964	0.361579	0.321394
ENSG00000217165	1.18785	0.322416
ENSG00000236605	1.64247	0.322591
ENSG00000226259	1.10149	0.323808	GTF2H2B
ENSG00000235643	0.335304	0.324118	LOC101929181
ENSG00000250132	0.335304	0.324118
ENSG00000259560	0.335304	0.324118
ENSG00000261122	0.335304	0.324118	FLJ26245
ENSG00000267361	0.335304	0.324118
ENSG00000254635	1.44861	0.324274	WAC-AS1
ENSG00000229692	1.00115	0.324355
ENSG00000224865	0.674187	0.325556	LOC101928782
ENSG00000229105	0.674187	0.325556	ASTN2-AS1
ENSG00000232160	1.22662	0.325667	RAP2C-AS1
ENSG00000245552	0.714644	0.325977	LOC101929295
ENSG00000204603	1.29608	0.326222
ENSG00000262158	1.23402	0.326264
ENSG00000227579	0.930809	0.32633
ENSG00000254007	1.0216	0.326377
ENSG00000255124	1.18834	0.326429
ENSG00000213228	0.381255	0.326755
ENSG00000231459	1.2413	0.326845	LINC00032
ENSG00000253940	2.13995	0.327647
ENSG00000183604	1.45991	0.327916	SMG1P5
ENSG00000253554	0.669694	0.329102
ENSG00000245685	1.84233	0.329417	LOC728339
ENSG00000224016	0.392576	0.329598	LOC101930608
ENSG00000230410	0.392576	0.329598
ENSG00000249365	0.392576	0.329598
ENSG00000196295	1.65998	0.329705
ENSG00000253693	1.05876	0.32985
ENSG00000248966	0.372039	0.329906
ENSG00000260735	0.372039	0.329906
ENSG00000225328	0.766794	0.330143
ENSG00000213622	0.7478	0.330382
ENSG00000248927	1.06924	0.330786
ENSG00000226049	1.4085	0.330981
ENSG00000163364	0.782799	0.332222	LINC01116
ENSG00000236107	1.09571	0.333071	LOC101929680
ENSG00000224968	0.369549	0.333499
ENSG00000262758	0.369549	0.333499
ENSG00000188599	0.798289	0.334148
ENSG00000261177	0.778818	0.334166
ENSG00000187534	1.34491	0.334435
ENSG00000223749	2.09691	0.334931
ENSG00000254634	0.74678	0.335258
ENSG00000240036	0.790519	0.335516
ENSG00000231422	0.421696	0.336212	LINC01516
ENSG00000231609	0.421696	0.336212	LOC100132215
ENSG00000237790	0.421696	0.336212
ENSG00000233426	1.44148	0.336222
ENSG00000233723	0.72514	0.336463	LINC01122
ENSG00000204929	1.44604	0.336503	LOC101927533
ENSG00000270641	1.90655	0.336824	TSIX
ENSG00000259768	0.849419	0.337259
ENSG00000251314	2.15338	0.337303
ENSG00000236212	0.807955	0.337455
ENSG00000229419	0.404007	0.33746	RALGAPA1P
ENSG00000244086	0.404007	0.33746
ENSG00000270720	0.404007	0.33746
ENSG00000260432	1.46385	0.337584
ENSG00000226950	1.19112	0.337896	DANCR
ENSG00000227303	1.67866	0.338126
ENSG00000249877	1.1039	0.338364
ENSG00000242759	0.821887	0.338945	LINC00882
ENSG00000230392	0.841973	0.339165	LOC101928336
ENSG00000241015	0.841973	0.339165	TPM3P9
ENSG00000259690	1.17584	0.339361
ENSG00000231721	1.12122	0.339707	LINC-PINT
ENSG00000206573	0.835427	0.340345	THUMPD3-AS1
ENSG00000198496	0.401516	0.340812	NBR2
ENSG00000204241	0.401516	0.340812	LOC100128239
ENSG00000226926	0.401516	0.340812
ENSG00000231025	0.401516	0.340812
ENSG00000234828	0.798347	0.341077
ENSG00000261848	1.21653	0.342236
ENSG00000219665	1.48536	0.343031	LOC101928464
ENSG00000260936	1.16971	0.343256	FTO-IT1
ENSG00000260392	0.433243	0.343389
ENSG00000230658	0.415893	0.343733	KLHL7-AS1
ENSG00000255130	0.790338	0.343793
ENSG00000269837	0.790338	0.343793	IPO5P1
ENSG00000251136	2.00605	0.344245	LOC101929709
ENSG00000239100	1.24881	0.344382
ENSG00000238208	2.46095	0.344787
ENSG00000133519	1.19224	0.344805	ZDHHC8P1
ENSG00000228810	0.475127	0.34623
ENSG00000265485	0.475127	0.34623	LOC729950
ENSG00000243014	0.897938	0.346257
ENSG00000227733	0.819897	0.346729
ENSG00000253974	1.64401	0.347194	NRG1-IT1
ENSG00000260455	1.56533	0.34723	CASC14
ENSG00000231777	0.977454	0.347622
ENSG00000166917	1.24104	0.347966
ENSG00000261278	0.920831	0.348219
ENSG00000179523	0.462196	0.348515	EIF3J-AS1
ENSG00000213104	0.462196	0.348515
ENSG00000213757	0.462196	0.348515
ENSG00000229775	0.462196	0.348515
ENSG00000235621	1.20056	0.348569	LINC00494
ENSG00000237359	1.25411	0.348771
ENSG00000228327	1.6871	0.349185
ENSG00000251432	0.499769	0.350121
ENSG00000230257	0.863459	0.350685
ENSG00000254650	1.72448	0.350831
ENSG00000233716	0.903514	0.350868
ENSG00000261409	0.903514	0.350868
ENSG00000260565	1.41574	0.351473	ERVK13-1
ENSG00000230880	0.985342	0.352281	LOC101927209
ENSG00000223795	1.38868	0.352516
ENSG00000230409	0.488848	0.352688
ENSG00000235888	0.488848	0.352688
ENSG00000271533	0.995564	0.353062
ENSG00000266865	1.29114	0.353934
ENSG00000248491	1.42451	0.354338
ENSG00000242588	0.91103	0.354565
ENSG00000256218	0.486357	0.35552
ENSG00000261340	0.486357	0.35552
ENSG00000233836	1.38343	0.355897
ENSG00000231606	1.45811	0.355964
ENSG00000255559	0.932244	0.356166	ZNF252P-AS1
ENSG00000228065	0.514099	0.356237
ENSG00000237298	0.514099	0.356237	TTN-AS1
ENSG00000226853	1.03915	0.356961
ENSG00000227240	0.992106	0.357483
ENSG00000225542	1.41675	0.35752
ENSG00000257608	0.527788	0.358017
ENSG00000248834	0.56692	0.358982
ENSG00000263343	0.56692	0.358982
ENSG00000186312	0.53809	0.359295	CA5BP1
ENSG00000231167	0.53809	0.359295
ENSG00000232561	0.53809	0.359295
ENSG00000217576	0.517407	0.359678	LOC101930578
ENSG00000260896	1.03095	0.360019	LOC100996425
ENSG00000249492	1.092	0.360243
ENSG00000250393	1.49706	0.361126
ENSG00000243276	1.00743	0.361286
ENSG00000226478	1.59345	0.361808
ENSG00000233569	0.560941	0.361959	LOC101928797
ENSG00000236088	0.560941	0.361959
ENSG00000249675	0.560941	0.361959
ENSG00000253667	1.21382	0.363236
ENSG00000267023	1.97269	0.363265
ENSG00000254919	1.48701	0.363265
ENSG00000227225	0.610077	0.363629
ENSG00000251259	0.582756	0.364304	LOC101929491
ENSG00000205534	0.558451	0.364453	SMG1P2
ENSG00000231431	0.558451	0.364453	LOC440910
ENSG00000170846	1.17526	0.364804	LOC93622
ENSG00000201098	0.625832	0.365162	RNY1
ENSG00000256101	0.625832	0.365162
ENSG00000207863	0.603623	0.366385	MIR125B2
ENSG00000250312	0.603623	0.366385	ZNF718
ENSG00000255413	0.603623	0.366385
ENSG00000267183	1.21324	0.366672
ENSG00000229956	0.581567	0.366839	ZRANB2-AS2
ENSG00000130600	1.6549	0.367175
ENSG00000215237	0.623623	0.368246
ENSG00000221031	0.623623	0.368246
ENSG00000253658	0.623623	0.368246	LOC100505718
ENSG00000253954	0.623623	0.368246
ENSG00000267374	0.623623	0.368246	LINC00669
ENSG00000269965	0.623623	0.368246
ENSG00000243415	2.71906	0.368699
ENSG00000259048	1.142	0.368736
ENSG00000226897	0.677894	0.369712
ENSG00000256321	0.677894	0.369712	LOC101928441
ENSG00000243197	3.07927	0.370964	TUSC7
ENSG00000229618	0.71036	0.372204
ENSG00000236744	0.71036	0.372204
ENSG00000261520	0.71036	0.372204	DLGAP1-AS5
ENSG00000225159	0.679069	0.37282
ENSG00000253584	0.723137	0.373122
ENSG00000226680	1.94753	0.373185
ENSG00000239521	1.86139	0.373508	GATS
ENSG00000253651	0.658797	0.373572
ENSG00000228611	1.87042	0.373753
ENSG00000261298	0.696216	0.374083
ENSG00000234551	0.740408	0.374312	LOC101930454
ENSG00000237438	1.48358	0.374655	CECR7
ENSG00000257122	0.751095	0.37502
ENSG00000269069	0.712772	0.375245
ENSG00000253898	0.719825	0.375723
ENSG00000268119	1.371	0.375973	LOC101928983
ENSG00000226978	1.44901	0.376035	MAGI2-AS2
ENSG00000270223	0.728777	0.376316
ENSG00000223694	0.777517	0.376685
ENSG00000258949	1.40263	0.377056	LOC101927418
ENSG00000255583	1.49178	0.37741
ENSG00000234593	0.759274	0.378229
ENSG00000249345	0.759274	0.378229	LOC101927592
ENSG00000253773	0.759274	0.378229	C8orf37-AS1
ENSG00000254811	0.759274	0.378229	LOC101928535
ENSG00000215039	1.38012	0.378291	CD27-AS1
ENSG00000230950	1.39335	0.378724
ENSG00000226632	1.54651	0.379055
ENSG00000258754	0.773826	0.379088	LOC283682
ENSG00000236348	0.748953	0.37964
ENSG00000259039	0.787951	0.379891
ENSG00000244003	0.801672	0.380642
ENSG00000235530	2.185	0.380979
ENSG00000266357	0.856322	0.381029
ENSG00000237309	0.811299	0.381154
ENSG00000261156	2.11312	0.381301	LOC101927239
ENSG00000174977	0.815014	0.381349
ENSG00000251023	0.815014	0.381349
ENSG00000255030	0.867632	0.381586
ENSG00000238178	0.78546	0.381692
ENSG00000259199	0.78546	0.381692
ENSG00000267006	0.870709	0.381735
ENSG00000254042	0.827994	0.382014	CTC-558O2.1
ENSG00000232892	0.834529	0.38234	LOC101928404
ENSG00000260552	0.799182	0.382414	LOC101927809
ENSG00000270906	1.52061	0.382497
ENSG00000223518	1.53218	0.382808	CSNK1A1P1
ENSG00000267934	0.812523	0.383092
ENSG00000214826	0.85295	0.383234	DDX12P
ENSG00000270069	0.838936	0.38437
ENSG00000170919	1.80594	0.385472	TPT1-AS1
ENSG00000235890	0.907993	0.385683	TSPEAR-AS1
ENSG00000188070	0.874184	0.385952	C11orf95
ENSG00000260923	0.93132	0.386632
ENSG00000226798	1.00312	0.387265
ENSG00000226741	1.02363	0.387991	LOC100507657
ENSG00000225706	0.970964	0.388137
ENSG00000152117	0.92883	0.388162	LOC150776
ENSG00000197146	1.03127	0.388254
ENSG00000264434	0.989625	0.388803
ENSG00000230606	1.8895	0.389068
ENSG00000235864	1.00759	0.389421
ENSG00000267143	1.0249	0.389995
ENSG00000223960	1.03333	0.390268	LOC101927027
ENSG00000264880	1.0951	0.390304
ENSG00000226688	1.10169	0.390502
ENSG00000264920	0.997318	0.390584
ENSG00000231764	1.04976	0.390786	DLX6-AS1
ENSG00000236199	1.11543	0.390907
ENSG00000233327	1.06565	0.391271	USP32P2
ENSG00000235363	1.13506	0.391468
ENSG00000247732	1.0734	0.391503
ENSG00000180771	1.08103	0.391728
ENSG00000205959	1.03913	0.391902
ENSG00000226790	1.16311	0.392236	HNRNPA3P1
ENSG00000244556	1.16609	0.392316
ENSG00000251340	1.10489	0.39241
ENSG00000261105	1.07091	0.392834	LMO7-AS1
ENSG00000264859	1.09344	0.393462	LOC100652770
ENSG00000261146	1.15131	0.393655
ENSG00000260658	1.1578	0.393821
ENSG00000244627	1.10789	0.39385
ENSG00000248632	1.16421	0.393983
ENSG00000227199	1.18902	0.394593	ST7-AS1
ENSG00000226933	1.26366	0.394705
ENSG00000259440	1.19503	0.394737
ENSG00000269936	1.20682	0.395015	MIR145
ENSG00000226758	1.27816	0.395029
ENSG00000254560	2.30725	0.395267
ENSG00000228340	1.21833	0.395282
ENSG00000224533	1.16804	0.395363
ENSG00000230267	1.29796	0.395458	HERC2P4
ENSG00000249673	1.17216	0.395461	NOP14-AS1
ENSG00000214262	1.22958	0.395537	ANKRD36BP1
ENSG00000248907	1.20061	0.396118
ENSG00000247828	1.26698	0.396353	TMEM161B-AS1
ENSG00000254845	1.21584	0.396456	OR8G7P
ENSG00000261904	1.2215	0.39658
ENSG00000246214	1.30644	0.397162	LOC101929524
ENSG00000205100	1.31582	0.397347
ENSG00000231234	1.32502	0.397526
ENSG00000257501	1.41012	0.397661	LOC643711
ENSG00000260141	1.44198	0.398223
ENSG00000230649	1.46851	0.398673
ENSG00000270081	1.40462	0.398975
ENSG00000223745	1.34912	0.399089	LOC100131564
ENSG00000269956	1.50236	0.399222	MKNK1-AS1
ENSG00000259855	1.51123	0.399362
ENSG00000249042	1.51507	0.399422
ENSG00000260962	1.54245	0.399842
ENSG00000225539	1.4593	0.399878	LOC101927406
ENSG00000241388	1.47623	0.400143	HNF1A-AS1
ENSG00000262943	1.47727	0.400159
ENSG00000176998	1.57176	0.400274	HCG4
ENSG00000234423	1.64544	0.401292	LINC01250
ENSG00000236956	1.6503	0.401356
ENSG00000260186	1.50901	0.401626
ENSG00000235706	1.68421	0.401792	DICER1-AS1
ENSG00000255437	1.52423	0.401839
ENSG00000234028	1.75025	0.403718	LOC101928403
ENSG00000244701	1.86323	0.403825
ENSG00000261555	3.44432	0.404432
ENSG00000225356	1.83618	0.404616
ENSG00000241168	1.85622	0.404814
ENSG00000245534	1.97939	0.404945	LOC101928784
ENSG00000253351	2.01205	0.405236	LINC01298
ENSG00000234377	2.13424	0.406246	RNF219-AS1
ENSG00000259248	2.16674	0.406495	USP3-AS1
ENSG00000231989	2.05643	0.407289	PPP1R2P3
ENSG00000232973	2.26644	0.408079	CYP1B1-AS1
ENSG00000260585	2.54403	0.408917
ENSG00000229928	2.58947	0.409161
ENSG00000123870	0.60162	0.42265
ENSG00000179136	0.796497	0.42265	LINC00670
ENSG00000200085	0.796497	0.42265
ENSG00000203648	0.634777	0.42265
ENSG00000203758	0.332751	0.42265
ENSG00000205890	0.778017	0.42265	LOC100128770
ENSG00000207407	0.332751	0.42265
ENSG00000211789	0.60162	0.42265
ENSG00000213963	0.789224	0.42265	LOC100130691
ENSG00000215838	0.332751	0.42265	LOC440700
ENSG00000215861	0.601991	0.42265
ENSG00000221030	0.634777	0.42265
ENSG00000223650	0.789224	0.42265
ENSG00000223899	1.18945	0.42265
ENSG00000224288	0.332751	0.42265
ENSG00000224301	0.821359	0.42265
ENSG00000224357	1.00914	0.42265
ENSG00000225551	2.08834	0.42265
ENSG00000226375	1.74975	0.42265
ENSG00000226616	1.18945	0.42265
ENSG00000227110	1.67258	0.42265
ENSG00000227309	0.796497	0.42265
ENSG00000228223	1.32029	0.42265	HCG11
ENSG00000228272	1.00914	0.42265
ENSG00000228824	2.13176	0.42265	MIR4500HG
ENSG00000229036	1.66533	0.42265
ENSG00000229258	1.815	0.42265
ENSG00000230580	1.03527	0.42265
ENSG00000231245	0.60162	0.42265
ENSG00000231907	1.021	0.42265
ENSG00000231990	1.70171	0.42265	LOC101928014
ENSG00000232631	1.4296	0.42265
ENSG00000233559	1.55006	0.42265
ENSG00000235085	1.52483	0.42265
ENSG00000236129	0.60162	0.42265
ENSG00000236842	0.789224	0.42265
ENSG00000236932	1.42304	0.42265
ENSG00000237525	1.32029	0.42265
ENSG00000237887	0.789224	0.42265	RPL23AP32
ENSG00000242029	0.778017	0.42265
ENSG00000246859	1.6525	0.42265	STARD4-AS1
ENSG00000248161	1.35577	0.42265
ENSG00000248486	0.976822	0.42265	LOC101929454
ENSG00000248636	0.60162	0.42265
ENSG00000249261	0.60162	0.42265
ENSG00000249767	1.18945	0.42265
ENSG00000249984	1.51589	0.42265
ENSG00000250050	1.03527	0.42265
ENSG00000250159	0.332751	0.42265
ENSG00000250343	0.60162	0.42265
ENSG00000250826	1.73535	0.42265
ENSG00000251636	0.778017	0.42265
ENSG00000252518	0.976822	0.42265
ENSG00000253166	0.332751	0.42265
ENSG00000254194	1.18945	0.42265
ENSG00000254748	0.796497	0.42265
ENSG00000255082	1.08789	0.42265	GRM5-AS1
ENSG00000256625	1.4296	0.42265
ENSG00000257228	0.976822	0.42265
ENSG00000257800	0.915195	0.42265
ENSG00000258903	0.976822	0.42265
ENSG00000259327	1.32029	0.42265
ENSG00000259591	0.60162	0.42265
ENSG00000259845	0.332751	0.42265	HERC2P10
ENSG00000260073	0.789224	0.42265
ENSG00000261029	0.332751	0.42265
ENSG00000261291	1.00914	0.42265
ENSG00000261498	0.332751	0.42265
ENSG00000261517	1.18945	0.42265	LINC00558
ENSG00000261996	0.976822	0.42265
ENSG00000262001	0.60162	0.42265
ENSG00000262179	0.778017	0.42265	LOC101929726
ENSG00000263648	0.332751	0.42265
ENSG00000264020	0.332751	0.42265
ENSG00000266709	1.35577	0.42265	MGC12916
ENSG00000266846	0.634777	0.42265
ENSG00000267058	1.94793	0.42265	LOC100505715
ENSG00000267100	0.829661	0.42265	ILF3-AS1
ENSG00000268174	0.829661	0.42265
ENSG00000268189	0.60162	0.42265
ENSG00000269913	0.601991	0.42265
ENSG00000270571	0.332751	0.42265
ENSG00000271457	0.60162	0.42265
ENSG00000002079	0.24441	0.42265	MYH16
ENSG00000006062	0.24441	0.42265	MAP3K14
ENSG00000012171	0.16092	0.42265
ENSG00000031544	0.204474	0.42265
ENSG00000049319	2.35645	0.42265
ENSG00000073905	0.0598248	0.42265	VDAC1
ENSG00000078319	0.0598248	0.42265
ENSG00000088340	0.377469	0.42265	FER1L4
ENSG00000100058	1.02451	0.42265	CRYBB2P1
ENSG00000102055	0.0598248	0.42265	PPP1R2P9
ENSG00000122432	0.204474	0.42265
ENSG00000123965	0.146688	0.42265
ENSG00000124835	1.26359	0.42265	LOC93463
ENSG00000125631	1.67061	0.42265	LOC101929908
ENSG00000125804	0.315527	0.42265
ENSG00000131484	0.24441	0.42265
ENSG00000132832	0.841649	0.42265	LINC01260
ENSG00000134297	0.639703	0.42265	PLEKHA8P1
ENSG00000142163	0.152827	0.42265
ENSG00000144140	0.0565124	0.42265
ENSG00000144596	0.0598248	0.42265	GRIP2
ENSG00000146722	0.504429	0.42265	LOC541473
ENSG00000153923	0.831599	0.42265	CLCA3P
ENSG00000154316	0.0598248	0.42265	TDH
ENSG00000154874	1.30364	0.42265
ENSG00000157306	0.0598248	0.42265	THTPA
ENSG00000158482	0.0540218	0.42265
ENSG00000160172	0.650535	0.42265	FAM86C2P
ENSG00000160828	0.622556	0.42265
ENSG00000160963	0.0565124	0.42265	COL26A1
ENSG00000161643	0.784122	0.42265
ENSG00000162685	0.687755	0.42265	LSP1P3
ENSG00000162997	0.0598248	0.42265	PRORSD1P
ENSG00000163016	0.0598248	0.42265	ALMS1P
ENSG00000164616	0.432335	0.42265	FBXL21
ENSG00000165862	0.0540218	0.42265	PNLIPRP2
ENSG00000165874	0.1946	0.42265
ENSG00000167984	0.0598248	0.42265	NLRC3
ENSG00000168405	0.895038	0.42265	CMAHP
ENSG00000172332	0.0598248	0.42265
ENSG00000172974	0.16092	0.42265
ENSG00000173231	0.426323	0.42265
ENSG00000174028	0.107077	0.42265
ENSG00000174353	0.281282	0.42265	STAG3L2
ENSG00000175302	1.01377	0.42265
ENSG00000175701	0.0598248	0.42265	LINC00116
ENSG00000175886	0.0598248	0.42265
ENSG00000176320	0.568124	0.42265
ENSG00000176395	0.439944	0.42265
ENSG00000176761	0.281282	0.42265
ENSG00000177233	0.485737	0.42265	OR2M1P
ENSG00000177337	0.16092	0.42265	DLGAP1-AS1
ENSG00000177338	0.0598248	0.42265	LINC00469
ENSG00000177350	0.233032	0.42265	RPL13AP3
ENSG00000177406	0.432335	0.42265	LOC100049716
ENSG00000177640	0.0598248	0.42265	CASC2
ENSG00000177699	0.773045	0.42265
ENSG00000177822	0.24441	0.42265	LOC90768
ENSG00000177839	0.349875	0.42265	PCDHB9
ENSG00000177910	1.54442	0.42265
ENSG00000177993	0.291196	0.42265	ZNRF3-AS1
ENSG00000178162	0.16092	0.42265
ENSG00000178193	0.831599	0.42265
ENSG00000178429	0.0540218	0.42265
ENSG00000178440	0.547111	0.42265
ENSG00000178503	0.107077	0.42265
ENSG00000178947	0.152827	0.42265	LINC00086
ENSG00000179296	0.0598248	0.42265	CTGLF12P
ENSG00000179406	0.567111	0.42265	LINC00174
ENSG00000179743	0.492269	0.42265	FLJ37453
ENSG00000179899	0.16092	0.42265
ENSG00000179935	0.841649	0.42265	LINC00652
ENSG00000180081	0.16092	0.42265
ENSG00000180172	0.0565124	0.42265
ENSG00000180385	0.0598248	0.42265	EMC3-AS1
ENSG00000180458	1.62809	0.42265
ENSG00000180672	0.377469	0.42265
ENSG00000180673	0.107077	0.42265
ENSG00000180714	0.959812	0.42265
ENSG00000180769	1.29939	0.42265	WDFY3-AS2
ENSG00000180867	0.405684	0.42265	PDIA3P1
ENSG00000181214	0.0598248	0.42265
ENSG00000181404	0.107077	0.42265
ENSG00000181524	0.0565124	0.42265
ENSG00000181798	0.0565124	0.42265	LINC00471
ENSG00000181800	1.59369	0.42265	CELF2-AS1
ENSG00000181984	0.0540218	0.42265	GOLGA8CP
ENSG00000182310	0.704663	0.42265	SPACA6P
ENSG00000182841	1.79898	0.42265	RRP7B
ENSG00000183171	0.281282	0.42265
ENSG00000183185	1.51861	0.42265	GABRR3
ENSG00000183378	0.432335	0.42265	OVCH2
ENSG00000183506	0.415302	0.42265	PI4KAP2
ENSG00000183666	0.281282	0.42265
ENSG00000184669	0.0598248	0.42265	OR7E14P
ENSG00000184844	0.0598248	0.42265
ENSG00000185074	0.0598248	0.42265
ENSG00000185596	0.152827	0.42265
ENSG00000185847	0.26862	0.42265	LINC01405
ENSG00000186162	0.0598248	0.42265	CIDECP
ENSG00000186163	1.14732	0.42265	TRY2P
ENSG00000186322	0.204474	0.42265
ENSG00000186369	0.0598248	0.42265	LINC00643
ENSG00000186481	0.16092	0.42265
ENSG00000186594	0.0598248	0.42265
ENSG00000187667	0.347494	0.42265	WHAMMP3
ENSG00000187953	0.24441	0.42265	PMS2CL
ENSG00000188206	1.07477	0.42265	HNRNPU-AS1
ENSG00000188314	0.0565124	0.42265	OR7D1P
ENSG00000188693	1.41174	0.42265
ENSG00000188933	1.26851	0.42265	USP32P1
ENSG00000189077	0.717313	0.42265	TMEM120A
ENSG00000196369	0.0565124	0.42265
ENSG00000196395	0.349875	0.42265
ENSG00000196553	0.233032	0.42265	LINC00238
ENSG00000196634	0.24441	0.42265
ENSG00000196777	0.432335	0.42265
ENSG00000196810	1.35373	0.42265	CTBP1-AS2
ENSG00000197083	1.48809	0.42265
ENSG00000197085	1.1561	0.42265	NPSR1-AS1
ENSG00000197161	0.107077	0.42265
ENSG00000197210	0.0565124	0.42265
ENSG00000197462	0.204474	0.42265
ENSG00000197582	0.0540218	0.42265
ENSG00000197627	0.0598248	0.42265
ENSG00000197849	1.25464	0.42265	OR8G1
ENSG00000197882	0.24441	0.42265
ENSG00000197934	0.457587	0.42265	CYYR1-AS1
ENSG00000197984	0.24441	0.42265
ENSG00000197989	0.457587	0.42265
ENSG00000197990	0.463385	0.42265
ENSG00000198155	0.731438	0.42265	ZNF876P
ENSG00000198221	0.956035	0.42265	MLLT4-AS1
ENSG00000198414	0.586312	0.42265
ENSG00000198547	0.107077	0.42265
ENSG00000198857	0.874808	0.42265
ENSG00000198995	0.315527	0.42265	MIR340
ENSG00000199321	0.0598248	0.42265
ENSG00000199322	0.347494	0.42265
ENSG00000199390	0.22435	0.42265	SNORD114-7
ENSG00000199453	0.0598248	0.42265
ENSG00000199512	0.281282	0.42265
ENSG00000199545	0.0540218	0.42265
ENSG00000199667	0.880307	0.42265
ENSG00000199691	0.16092	0.42265
ENSG00000199700	1.43349	0.42265
ENSG00000199803	0.730377	0.42265
ENSG00000199840	0.377469	0.42265
ENSG00000199879	0.0598248	0.42265
ENSG00000199892	0.663313	0.42265
ENSG00000199934	0.586312	0.42265
ENSG00000200033	0.16092	0.42265
ENSG00000200034	0.618484	0.42265
ENSG00000200197	0.0540218	0.42265
ENSG00000200222	0.16092	0.42265
ENSG00000200261	1.20664	0.42265
ENSG00000200388	0.0565124	0.42265
ENSG00000200427	0.604775	0.42265
ENSG00000200527	0.708863	0.42265
ENSG00000200555	1.12027	0.42265
ENSG00000200579	0.146688	0.42265
ENSG00000200622	0.0598248	0.42265
ENSG00000200685	0.16092	0.42265
ENSG00000200742	1.25931	0.42265
ENSG00000200757	0.0565124	0.42265	SNORD115-16
ENSG00000200783	0.0565124	0.42265
ENSG00000200795	0.463385	0.42265	RNU4-1
ENSG00000200872	0.24441	0.42265
ENSG00000200873	0.22435	0.42265
ENSG00000200953	0.16092	0.42265
ENSG00000200997	0.760875	0.42265
ENSG00000201009	1.09479	0.42265
ENSG00000201028	0.415302	0.42265
ENSG00000201036	0.481578	0.42265
ENSG00000201044	0.204474	0.42265
ENSG00000201318	0.586312	0.42265	SNORD114-30
ENSG00000201326	1.23551	0.42265	SNORD115-22
ENSG00000201378	1.03202	0.42265
ENSG00000201510	0.0598248	0.42265
ENSG00000201516	0.426323	0.42265
ENSG00000201602	1.94348	0.42265
ENSG00000201831	0.439944	0.42265	SNORD115-1
ENSG00000201882	1.21047	0.42265
ENSG00000201912	0.0540218	0.42265
ENSG00000201957	0.0598248	0.42265
ENSG00000201969	0.471276	0.42265	SNORD115-20
ENSG00000202077	2.2538	0.42265
ENSG00000202347	0.481578	0.42265
ENSG00000202408	0.315527	0.42265
ENSG00000203258	0.0598248	0.42265
ENSG00000203362	0.758501	0.42265
ENSG00000203386	1.18405	0.42265
ENSG00000203401	0.24441	0.42265
ENSG00000203462	0.766542	0.42265
ENSG00000203507	0.0565124	0.42265
ENSG00000203560	0.204474	0.42265
ENSG00000203620	0.281282	0.42265
ENSG00000203632	0.604775	0.42265
ENSG00000203645	0.457587	0.42265	LINC00501
ENSG00000203709	0.24441	0.42265
ENSG00000203721	0.146688	0.42265	LINC00862
ENSG00000203739	0.74516	0.42265	LOC101928673
ENSG00000203799	0.204474	0.42265	CCDC162P
ENSG00000203808	0.0598248	0.42265	BVES-AS1
ENSG00000203849	0.315527	0.42265
ENSG00000204113	0.16092	0.42265
ENSG00000204136	0.566007	0.42265	GGTA1P
ENSG00000204164	0.281282	0.42265	BMS1P5
ENSG00000204173	0.663313	0.42265
ENSG00000204434	0.0598248	0.42265	POTEKP
ENSG00000204466	0.0565124	0.42265
ENSG00000204528	0.377469	0.42265	PSORS1C3
ENSG00000204650	1.19479	0.42265
ENSG00000204789	0.0598248	0.42265	ZNF204P
ENSG00000204802	0.0540218	0.42265
ENSG00000205181	0.567111	0.42265	LINC00654
ENSG00000205275	0.0565124	0.42265
ENSG00000205485	0.567111	0.42265	LOC100133091
ENSG00000205494	1.07523	0.42265
ENSG00000205500	0.0598248	0.42265
ENSG00000205565	0.547111	0.42265
ENSG00000205632	0.204474	0.42265	LINC01310
ENSG00000205634	1.5297	0.42265	LINC00898
ENSG00000205644	0.568124	0.42265
ENSG00000205918	1.41638	0.42265
ENSG00000205976	0.998981	0.42265
ENSG00000206014	0.0598248	0.42265
ENSG00000206129	0.0598248	0.42265	FLJ45743
ENSG00000206147	0.0598248	0.42265
ENSG00000206592	0.281282	0.42265
ENSG00000206634	0.0565124	0.42265	SNORA22
ENSG00000206638	0.457587	0.42265
ENSG00000206668	0.281282	0.42265
ENSG00000206685	0.347494	0.42265
ENSG00000206698	0.526243	0.42265
ENSG00000206701	0.457587	0.42265
ENSG00000206738	0.0598248	0.42265
ENSG00000206751	0.481578	0.42265
ENSG00000206754	0.687755	0.42265	SNORD101
ENSG00000206763	0.0565124	0.42265	RNU6-10P
ENSG00000206838	0.347494	0.42265	SNORA5A
ENSG00000206845	1.3182	0.42265
ENSG00000206865	0.146688	0.42265
ENSG00000206869	0.204474	0.42265	SNORA70F
ENSG00000206923	0.361872	0.42265
ENSG00000206925	0.547161	0.42265
ENSG00000206938	0.639703	0.42265
ENSG00000207044	0.187085	0.42265
ENSG00000207128	0.0598248	0.42265
ENSG00000207133	0.439944	0.42265
ENSG00000207155	0.0598248	0.42265
ENSG00000207163	0.0540218	0.42265
ENSG00000207191	0.152827	0.42265
ENSG00000207196	1.57712	0.42265
ENSG00000207255	0.315527	0.42265
ENSG00000207302	0.481578	0.42265
ENSG00000207326	0.405684	0.42265
ENSG00000207365	1.62615	0.42265
ENSG00000207366	0.74516	0.42265
ENSG00000207426	0.0540218	0.42265
ENSG00000207435	2.21948	0.42265
ENSG00000207442	0.315527	0.42265	SNORD116-6
ENSG00000207523	0.861116	0.42265	SNORA66
ENSG00000207583	0.0598248	0.42265	MIR606
ENSG00000207737	0.0565124	0.42265	MIR181B2
ENSG00000207770	1.55399	0.42265	MIR568
ENSG00000208005	0.604775	0.42265	MIR503
ENSG00000211553	0.566007	0.42265
ENSG00000211679	0.0565124	0.42265
ENSG00000211935	0.152827	0.42265
ENSG00000211955	0.0598248	0.42265
ENSG00000212027	0.0598248	0.42265
ENSG00000212135	0.16092	0.42265	SNORD67
ENSG00000212184	0.0540218	0.42265
ENSG00000212302	0.586312	0.42265
ENSG00000212342	0.0598248	0.42265
ENSG00000212385	0.291196	0.42265
ENSG00000212456	1.82899	0.42265
ENSG00000212499	0.0565124	0.42265
ENSG00000212533	0.585355	0.42265
ENSG00000212535	0.0598248	0.42265
ENSG00000212766	0.0598248	0.42265	LINC00277
ENSG00000212829	0.0565124	0.42265
ENSG00000212951	0.347494	0.42265	LOC100126582
ENSG00000213018	0.0598248	0.42265
ENSG00000213025	0.567111	0.42265
ENSG00000213062	1.55259	0.42265
ENSG00000213071	0.389328	0.42265	LPAL2
ENSG00000213075	0.152827	0.42265	RPL31P11
ENSG00000213111	0.291196	0.42265
ENSG00000213113	0.0598248	0.42265
ENSG00000213155	0.0598248	0.42265
ENSG00000213158	0.618484	0.42265
ENSG00000213178	0.0540218	0.42265
ENSG00000213189	0.0565124	0.42265
ENSG00000213209	0.0598248	0.42265
ENSG00000213212	1.52399	0.42265
ENSG00000213235	0.0565124	0.42265
ENSG00000213237	0.672265	0.42265
ENSG00000213239	0.204474	0.42265
ENSG00000213250	1.45141	0.42265
ENSG00000213279	0.0565124	0.42265
ENSG00000213291	0.618484	0.42265
ENSG00000213310	0.349875	0.42265
ENSG00000213423	0.0598248	0.42265
ENSG00000213440	0.22435	0.42265
ENSG00000213453	0.0598248	0.42265
ENSG00000213519	0.504429	0.42265
ENSG00000213522	0.0598248	0.42265
ENSG00000213530	1.12972	0.42265
ENSG00000213539	0.0565124	0.42265
ENSG00000213547	0.204474	0.42265
ENSG00000213557	0.361872	0.42265
ENSG00000213641	0.0598248	0.42265
ENSG00000213695	0.0598248	0.42265
ENSG00000213703	0.0598248	0.42265
ENSG00000213707	0.942178	0.42265
ENSG00000213721	0.0565124	0.42265
ENSG00000213753	1.26804	0.42265	CENPBD1P1
ENSG00000213777	0.796438	0.42265
ENSG00000213790	0.0598248	0.42265
ENSG00000213793	0.0565124	0.42265
ENSG00000213830	0.233032	0.42265
ENSG00000213842	0.0540218	0.42265
ENSG00000213862	0.281282	0.42265
ENSG00000213871	0.796438	0.42265
ENSG00000213976	1.03202	0.42265
ENSG00000214016	0.107077	0.42265
ENSG00000214077	0.152827	0.42265
ENSG00000214108	0.281282	0.42265
ENSG00000214174	1.32436	0.42265	AMZ2P1
ENSG00000214181	0.0598248	0.42265
ENSG00000214210	0.0598248	0.42265
ENSG00000214264	1.12026	0.42265
ENSG00000214278	0.152827	0.42265
ENSG00000214279	0.0598248	0.42265	SCART1
ENSG00000214280	0.0598248	0.42265
ENSG00000214281	0.0598248	0.42265
ENSG00000214283	0.0565124	0.42265
ENSG00000214286	0.547111	0.42265
ENSG00000214295	0.622556	0.42265
ENSG00000214344	1.81179	0.42265	OR4F13P
ENSG00000214351	0.61807	0.42265
ENSG00000214401	0.24441	0.42265	KANSL1-AS1
ENSG00000214455	0.0598248	0.42265
ENSG00000214487	0.0598248	0.42265
ENSG00000214535	0.22435	0.42265
ENSG00000214558	0.0598248	0.42265
ENSG00000214578	0.405684	0.42265	HMGN2P15
ENSG00000214651	1.11402	0.42265
ENSG00000214653	0.0565124	0.42265
ENSG00000214654	0.439944	0.42265	LOC100288842
ENSG00000214676	0.687755	0.42265
ENSG00000214691	0.604775	0.42265	LOC388942
ENSG00000214727	0.567111	0.42265
ENSG00000214772	0.0598248	0.42265
ENSG00000214832	0.281282	0.42265
ENSG00000214870	0.0565124	0.42265
ENSG00000214896	0.0598248	0.42265
ENSG00000214973	0.0598248	0.42265
ENSG00000214992	0.0540218	0.42265
ENSG00000215004	0.758501	0.42265
ENSG00000215007	0.0598248	0.42265
ENSG00000215054	3.1312	0.42265
ENSG00000215104	0.377469	0.42265
ENSG00000215124	0.842771	0.42265
ENSG00000215142	0.0565124	0.42265
ENSG00000215156	0.0598248	0.42265	LOC646652
ENSG00000215190	0.0598248	0.42265	GUSBP1
ENSG00000215244	0.0598248	0.42265	LOC399715
ENSG00000215267	0.107077	0.42265
ENSG00000215296	1.35029	0.42265
ENSG00000215323	0.377469	0.42265	OR7E84P
ENSG00000215347	0.0565124	0.42265
ENSG00000215394	0.415302	0.42265
ENSG00000215399	0.0598248	0.42265
ENSG00000215424	0.796438	0.42265	MCM3AP-AS1
ENSG00000215467	0.0565124	0.42265
ENSG00000215482	0.0598248	0.42265
ENSG00000215498	0.0598248	0.42265	FAM230B
ENSG00000215533	1.20383	0.42265	LINC00189
ENSG00000215559	0.16092	0.42265	ANKRD20A11P
ENSG00000215604	0.0540218	0.42265
ENSG00000215705	0.604775	0.42265
ENSG00000215817	0.0598248	0.42265
ENSG00000215875	0.152827	0.42265
ENSG00000215895	0.0565124	0.42265
ENSG00000215908	0.0598248	0.42265	CROCCP2
ENSG00000215948	0.281282	0.42265
ENSG00000215983	0.0565124	0.42265
ENSG00000216035	0.457587	0.42265	MIR938
ENSG00000216077	0.0598248	0.42265	MIR887
ENSG00000216088	0.0598248	0.42265
ENSG00000216169	0.0598248	0.42265
ENSG00000216173	0.0565124	0.42265
ENSG00000216181	0.0540218	0.42265
ENSG00000216307	0.281282	0.42265
ENSG00000216412	0.0598248	0.42265
ENSG00000216475	0.377469	0.42265
ENSG00000216708	0.810884	0.42265
ENSG00000216775	0.586312	0.42265	LOC730101
ENSG00000216938	0.0540218	0.42265
ENSG00000217027	0.0598248	0.42265
ENSG00000217085	0.281282	0.42265
ENSG00000217160	0.405684	0.42265
ENSG00000217241	0.0598248	0.42265
ENSG00000217325	0.24441	0.42265
ENSG00000217414	0.204474	0.42265
ENSG00000217716	0.0540218	0.42265
ENSG00000217897	0.0598248	0.42265
ENSG00000217929	0.0598248	0.42265
ENSG00000218016	0.291196	0.42265
ENSG00000218052	0.914452	0.42265
ENSG00000218175	0.0540218	0.42265
ENSG00000218198	0.22435	0.42265
ENSG00000218226	0.885029	0.42265	MIR7161
ENSG00000218476	0.672265	0.42265
ENSG00000218510	0.0598248	0.42265	LINC00339
ENSG00000218586	0.0565124	0.42265
ENSG00000218632	0.0598248	0.42265
ENSG00000218766	0.347494	0.42265
ENSG00000218803	0.107077	0.42265	GSTM2P1
ENSG00000218868	0.885029	0.42265
ENSG00000219133	0.0598248	0.42265
ENSG00000219146	0.0598248	0.42265
ENSG00000219201	0.0598248	0.42265
ENSG00000219355	0.187085	0.42265
ENSG00000219451	0.0598248	0.42265	RPL23P8
ENSG00000219470	0.0598248	0.42265
ENSG00000219507	0.0598248	0.42265
ENSG00000219529	0.784122	0.42265
ENSG00000219681	0.107077	0.42265
ENSG00000219870	0.566007	0.42265
ENSG00000219891	0.258934	0.42265	ZSCAN12P1
ENSG00000219993	0.0598248	0.42265
ENSG00000220105	0.457587	0.42265
ENSG00000220113	0.0598248	0.42265
ENSG00000220343	0.315527	0.42265
ENSG00000220412	0.677495	0.42265
ENSG00000220472	0.0540218	0.42265
ENSG00000220557	0.315527	0.42265
ENSG00000220583	0.0598248	0.42265
ENSG00000220586	2.09012	0.42265
ENSG00000220937	1.14732	0.42265
ENSG00000220949	0.860684	0.42265
ENSG00000221059	0.0565124	0.42265
ENSG00000221066	0.0565124	0.42265	SNORD111
ENSG00000221142	0.107077	0.42265
ENSG00000221279	0.492269	0.42265
ENSG00000221291	0.942178	0.42265
ENSG00000221385	0.439944	0.42265
ENSG00000221641	0.0565124	0.42265	MIR1268A
ENSG00000221716	0.152827	0.42265	SNORA11
ENSG00000221737	0.0598248	0.42265	MIR548I1
ENSG00000221799	0.0598248	0.42265
ENSG00000222030	0.347494	0.42265	LOC101927285
ENSG00000222120	0.347494	0.42265
ENSG00000222361	0.0598248	0.42265
ENSG00000222404	0.0598248	0.42265
ENSG00000222426	0.687755	0.42265
ENSG00000222670	0.0598248	0.42265
ENSG00000222764	1.08154	0.42265
ENSG00000222942	0.405684	0.42265
ENSG00000223138	0.233032	0.42265
ENSG00000223145	1.3052	0.42265
ENSG00000223269	1.05387	0.42265
ENSG00000223290	0.527545	0.42265
ENSG00000223308	0.760875	0.42265
ENSG00000223335	0.742737	0.42265
ENSG00000223345	0.0598248	0.42265	HIST2H2BA
ENSG00000223351	1.01689	0.42265
ENSG00000223382	0.349875	0.42265
ENSG00000223416	0.315527	0.42265
ENSG00000223421	0.0565124	0.42265
ENSG00000223429	0.840226	0.42265
ENSG00000223460	0.389328	0.42265
ENSG00000223462	0.586312	0.42265
ENSG00000223478	0.687755	0.42265	LOC100506100
ENSG00000223492	0.204474	0.42265	LOC728805
ENSG00000223508	0.820162	0.42265
ENSG00000223509	0.481578	0.42265
ENSG00000223519	0.281282	0.42265
ENSG00000223553	0.204474	0.42265
ENSG00000223559	0.0565124	0.42265
ENSG00000223562	0.0540218	0.42265
ENSG00000223563	0.24441	0.42265
ENSG00000223599	0.0598248	0.42265
ENSG00000223611	0.0598248	0.42265
ENSG00000223612	0.0598248	0.42265
ENSG00000223622	0.258934	0.42265
ENSG00000223642	1.36841	0.42265
ENSG00000223651	0.796438	0.42265
ENSG00000223685	1.02451	0.42265	LINC00571
ENSG00000223695	0.504429	0.42265
ENSG00000223714	0.0565124	0.42265
ENSG00000223724	0.204474	0.42265
ENSG00000223727	0.527545	0.42265
ENSG00000223731	0.281282	0.42265
ENSG00000223738	0.16092	0.42265
ENSG00000223756	0.864364	0.42265
ENSG00000223779	0.672265	0.42265	LOC100293748
ENSG00000223784	0.281282	0.42265
ENSG00000223828	0.152827	0.42265
ENSG00000223843	0.0598248	0.42265	EFCAB6-AS1
ENSG00000223855	0.405684	0.42265	FLJ44511
ENSG00000223878	0.967955	0.42265
ENSG00000223918	0.998981	0.42265
ENSG00000223929	1.39933	0.42265
ENSG00000223930	0.426323	0.42265
ENSG00000223949	0.0565124	0.42265	ROR1-AS1
[truncated: 2,694 more rows]

## Sheet: Oocytes from primary foll
Oocytes from primary follicles, noncoding RNA		p<0,05	In bold: annotated via refseq software, the rest (t-test, p<0,05) is annotated based on Ensembl. ID using Genecards.com
Ensembl.ID	means (FPKM)	p.values	Gene symbol	Gene name	Gene size/length	Strand orientation	Type
ENSG00000229344	5.74922	1.30527e-05	MTCO2P12	MT-CO2 Pseudogene 12	682	plus	pseudogene
ENSG00000227615	3.98477	0.000250051	RPS12P22	Ribosomal Protein S12 Pseudogene 22	524	minus	pseudogene
ENSG00000264281	1.94716	0.000469133	CTD-2031P19.4 (alias)	Uncharacterized	78	plus	Uncategorized
ENSG00000247627	4.89237	0.000646091	MTND4P12	Mitochondrially Encoded NADH:Ubiquinone Oxidoreductase Core Subunit 4 Pseudogene 12	1377	minus	pseudogene affiliated with lncRNA class
ENSG00000251562	9.6138	0.000679656	MALAT1/NEAT2	Metastasis Associated Lung Adenocarcinoma Transcript 1	8755	plus	RNA gene affiliated with ncRNA class
ENSG00000241956	2.55078	0.000919803	LOC102546299	Uncharacterized	874948	plus	RNA gene affiliated with ncRNA class
ENSG00000226958	7.19927	0.0010205	CTD-2328D6.1	Uncharacterized	431	minus	pseudogene
ENSG00000249119	5.57178	0.00118904	MTND6P4	Mitochondrially Encoded NADH:Ubiquinone Oxidoreductase Core Subunit 6 Pseudogene 4	522	plus	pseudogene affiliated with lncRNA class
ENSG00000202198	11.8455	0.00123051	RN7SK	RNA, 7SK Small Nuclear	332	plus	RNA gene affiliated with 7SK RNA class
ENSG00000229119	1.00767	0.00134369	RPLP0P9	Ribosomal Protein, Large, P0 Pseudogene	382	plus	pseudogene
ENSG00000258169	1.90172	0.00155533	LINC00485	Long Intergenic Non-Protein Coding RNA 485	15120	minus	RNA gene affiliated with ncRNA class
ENSG00000202512	2.5999	0.00155559	RN7SKP230	RNA, 7SK Small Nuclear Pseudogene 230	335	minus	pseudogene affiliated with 7SK RNA class
ENSG00000189343	2.20907	0.00187702	RPS2P46	Ribosomal Protein S2 Pseudogene 46	947	minus	pseudogene
ENSG00000248527	11.8349	0.00229965	MTATP6P1	Mitochondrially Encoded ATP Synthase 6 Pseudogene 1	681	plus	pseudogene
ENSG00000225630	9.72546	0.00299205	MTND2P28	Mitochondrially Encoded NADH:Ubiquinone Oxidoreductase Core Subunit 2 Pseudogene 28	1047	plus	pseudogene affiliated with lncRNA class
ENSG00000226084	0.598146	0.00310271	RPL17P6	Ribosomal Protein L17 Pseudogene 6	630	plus	pseudogene
ENSG00000249348	6.39652	0.00314794	UGDH-AS1	UGDH Antisense RNA 1	66869	plus	RNA gene affiliated with ncRNA class
ENSG00000146677	0.330038	0.00366137	RPL32P18	Ribosomal Protein L32 Pseudogene 18	1139	plus	pseudogene
ENSG00000243517	0.330038	0.00366137	RP11-627K11.1 (alias)	Uncharacterized	606	minus	Uncategorized
ENSG00000251259	0.330038	0.00366137	LOC101929491	Uncharacterized	3340	minus	RNA gene
ENSG00000259380	8.31923	0.00432109	RP11-346D14.1 (alias)	Uncharacterized	87293	minus	RNA gene
ENSG00000265150	9.11018	0.00435579	RN7SL2	RNA, 7SL, Cytoplasmic 2	303	minus	RNA gene affiliated with SRP RNA class
ENSG00000237973	7.80453	0.0047467	MTCO1P12	MT-CO1 Pseudogene 12	1543	plus	pseudogene affiliated with lncRNA class
ENSG00000249614	6.53078	0.00546178	LOC105377349	Uncharacterized	75308	plus	RNA gene affiliated with ncRNA class
ENSG00000200488	4.73416	0.00596989	RN7SKP203	RNA, 7SK Small Nuclear Pseudogene 203	332	minus	pseudogene affiliated with 7SK RNA class
ENSG00000244398	5.17617	0.00617577	RPL36AP37	Ribosomal Protein L36a Pseudogene 37	416	minus	pseudogene
ENSG00000229414	7.89719	0.00666293	KCNQ1-AS1	KCNQ1 Antisense RNA 1	21435	minus	RNA gene affiliated with ncRNA class
ENSG00000251297	4.56257	0.00674366	TUBB7P	Tubulin Beta 7 Pseudogene	2537	minus	pseudogene
ENSG00000233476	1.17373	0.00705633	EEF1A1P6	Eukaryotic Translation Elongation Factor 1 Alpha 1 Pseudogene 6	1746	minus	pseudogene
ENSG00000234797	0.893786	0.00747518	RPS3A	Ribosomal Protein S3A Pseudogene 6	859	plus	pseudogene
ENSG00000262117	4.56303	0.00759548	BCAR4	Breast Cancer Anti-Estrogen Resistance 4	9017	minus	RNA gene affiliated with ncRNA class
ENSG00000236008	4.28668	0.00820864	LOC101929567	Uncharacterized	23960	minus	RNA gene affiliated with ncRNA class
ENSG00000238741	5.42355	0.00937371	SCARNA7	Small Cajal Body-Specific RNA 7	330	minus	RNA gene affiliated with scaRNA class
ENSG00000269821	7.69354	0.00960437	KCNQ1OT1	KCNQ1 Opposite Strand/Antisense Transcript 1	91671	minus	RNA gene affiliated with antisense RNA class
ENSG00000200312	5.20766	0.00963242	RN7SKP255	RNA, 7SK Small Nuclear Pseudogene 255	313	plus	pseudogene affiliated with 7SK RNA class
ENSG00000201428	3.84066	0.0101072	RN7SKP71	RNA, 7SK Small Nuclear Pseudogene 71	318	plus	pseudogene affiliated with 7SK RNA class
ENSG00000233251	6.4441	0.0110274	LOC100129434	Uncharacterized	12237	minus	RNA gene affiliated with ncRNA class
ENSG00000236552	1.41806	0.0110612	RPL13AP5	Ribosomal Protein L13a Pseudogene 5	658	plus	pseudogene
ENSG00000249409	0.767841	0.0111703	RP11-501E14.1 (alias)	Uncharacterized	11707	plus	RNA gene
ENSG00000251487	0.679787	0.0116704	LOC105374670	Uncharacterized	3603	minus	RNA gene affiliated with ncRNA class
ENSG00000230629	1.43875	0.0118564	RPS23P8	Ribosomal Protein S23 Pseudogene 8	381	plus	pseudogene
ENSG00000266019	3.88652	0.0122353	MIR3609	MicroRNA 3609	80	plus	RNA gene affiliated with miRNA class
ENSG00000266037	4.00006	0.0125164	RN7SL3	RNA, 7SL, Cytoplasmic 3	299	minus	RNA gene affiliated with SRP RNA class
ENSG00000213279	0.622969	0.0131151	RP1-29C18.9 (alias)	Uncharacterized	3163	minus	RNA gene
ENSG00000229807	6.75131	0.0136712	XIST	X Inactive Specific Transcript (Non-Protein Coding	32103	minus	RNA gene affiliated with ncRNA class
ENSG00000233913	0.85293	0.0140879	RPL10P9	Ribosomal Protein L10 Pseudogene 9	727	plus	pseudogene
ENSG00000225914	5.27651	0.0143115	LOC101929163	Uncharacterized	152112	plus	RNA gene affiliated with ncRNA class
ENSG00000262902	2.22603	0.0143529	LOC101927337/MTCO1P40	MT-CO1 Pseudogene 40	625	plus	pseudogene
ENSG00000136149	3.4395	0.014665	RPL13AP25	Ribosomal Protein L13a Pseudogene 25	660	minus	pseudogene
ENSG00000198744	3.15154	0.0159867	LOC101929612/MTCO3P12	MT-CO3 Pseudogene 12	547	plus	pseudogene
ENSG00000202058	3.79054	0.016346	RN7SKP80	RNA, 7SK Small Nuclear Pseudogene 80	283	minus	pseudogene affiliated with 7SK RNA class
ENSG00000250584	4.62532	0.0164366	LINC01511	Long Intergenic Non-Protein Coding RNA 1511	16492	minus	RNA gene affiliated with ncRNA class
ENSG00000253424	5.40211	0.0165248	CTC-436K13.3 (alias)	Uncharacterized	2300	plus	RNA gene
ENSG00000254946	5.55385	0.0172991	LOC105376569	Uncharacterized	51258	plus	RNA gene affiliated with ncRNA class
ENSG00000239899	0.781461	0.0178345	RN7SL674P	RNA, 7SL, Cytoplasmic 674, Pseudogene	275	plus	RNA gene affiliated with SRP RNA class
ENSG00000184100	0.717745	0.0190125	BRD7P2	Bromodomain Containing 7 Pseudogene 2	2222	plus	pseudogene
ENSG00000231767	0.595218	0.0196236	MIR4426	Uncharacterized	465	plus	pseudogene
ENSG00000196205	3.82722	0.0198593	EEF1A1P5	Eukaryotic Translation Elongation Factor 1 Alpha 1 Pseudogene 5	1741	plus	pseudogene
ENSG00000240409	3.1653	0.0199453	MTATP8P1	Mitochondrially Encoded ATP Synthase 8 Pseudogene 1	207	plus	pseudogene
ENSG00000215030	1.45135	0.0204695	RPL13P12	Ribosomal Protein L13 Pseudogene 12	709	minus	pseudogene
ENSG00000159247	5.58834	0.0223703	TUBBP5	Tubulin Beta Pseudogene 5	27359	plus	pseudogene
ENSG00000244313	1.0771	0.0238195	RPS10P19	Ribosomal Protein S10 Pseudogene 19	789	minus	pseudogene
ENSG00000214548	0.22047	0.0242723	MEG3	Maternally Expressed 3	81622	plus	RNA gene affiliated with ncRNA class
ENSG00000236439	0.789642	0.0264617	RPS27P8	Ribosomal Protein S27 Pseudogene 8	345	minus	pseudogene affiliated with antisense RNA class
ENSG00000270230	0.505399	0.0277191	MTND6P22	Mitochondrially Encoded NADH:Ubiquinone Oxidoreductase Core Subunit 6 Pseudogene 22	521	plus	pseudogene affiliated with lncRNA class
ENSG00000214485	0.760053	0.0277667	RPL7P1	Ribosomal Protein L7 Pseudogene 1	830	plus	pseudogene
ENSG00000205871	1.79355	0.0284883	RPS3AP47	Ribosomal Protein S3a Pseudogene 47	863	minus	pseudogene
ENSG00000235238	0.724485	0.0286312	SUMO2P1	SUMO2 Pseudogene 1	1051	minus	pseudogene
ENSG00000245532	8.16723	0.0292124	NEAT1	Nuclear Paraspeckle Assembly Transcript 1	22767	plus	RNA gene affiliated with ncRNA class
ENSG00000223525	2.97967	0.0299504	RABGAP1L-IT1	RABGAP1L Intronic Transcript 1	1039	plus	RNA gene affiliated with ncRNA class
ENSG00000234008	0.824822	0.0301498	PPP1R2P2	Protein Phosphatase 1 Regulatory Inhibitor Subunit 2 Pseudogene 2	2026	plus	pseudogene
ENSG00000214784	1.15021	0.0304643	RPS3AP21	Ribosomal Protein S3a Pseudogene 21	883	minus	pseudogene
ENSG00000232164	5.67841	0.0323817	LOC729348	Uncharacterized	9145	plus	RNA gene affiliated with ncRNA class
ENSG00000220842	2.13448	0.0338024	RPL21P16	Ribosomal Protein L21 Pseudogene 16	582	minus	pseudogene
ENSG00000224078	7.05157	0.034632	SNHG14	Small Nucleolar RNA Host Gene 14	440880	plus	RNA gene affiliated with ncRNA class
ENSG00000227081	0.857104	0.0347122	RPS27P3	Ribosomal Protein S27 Pseudogene 3	346	minus	pseudogene affiliated with antisense RNA class
ENSG00000229604	3.15058	0.0354515	MTATP8P2	Mitochondrially Encoded ATP Synthase 8 Pseudogene 2	202	plus	pseudogene affiliated with antisense RNA class
ENSG00000254911	4.60395	0.0357587	SCARNA9	Small Cajal Body-Specific RNA 9	354	plus	RNA gene affiliated with scaRNA class
ENSG00000263740	2.49699	0.0368827	RN7SL4P	RNA, 7SL, Cytoplasmic 4, Pseudogene	295	plus	pseudogene affiliated with SRP RNA class
ENSG00000228412	2.18717	0.038676	LOC100506885	Uncharacterized	2630	minus	RNA gene affiliated with ncRNA class
ENSG00000253432	4.10534	0.0387521	RP11-324F11.1 (alias)	Uncharacterized	6526	minus	RNA gene
ENSG00000225739	0.574363	0.0398489	NPM1P18	Nucleophosmin 1 (Nucleolar Phosphoprotein B23, Numatrin) Pseudogene 18	1154	plus	pseudogene
ENSG00000235552	1.52154	0.0398635	RPL6P27	Ribosomal Protein L6 Pseudogene 27	938	minus	pseudogene
ENSG00000234509	0.961294	0.043834	LOC102724449	Uncharacterized	5928	minus	RNA gene affiliated with ncRNA class
ENSG00000232729	1.54763	0.0439188	LOC101926943	Uncharacterized	40065	minus	RNA gene affiliated with ncRNA class
ENSG00000261812	7.30754	0.0447325	TUBB8P7	Tubulin Beta 8 Class VIII Pseudogene 7	3205	plus	pseudogene
ENSG00000137970	1.46019	0.04571	RPL7P9	Ribosomal Protein L7 Pseudogene 9	833	minus	pseudogene
ENSG00000232677	4.29781	0.0458403	LINC00665	Long Intergenic Non-Protein Coding RNA 665	18658	minus	RNA gene affiliated with ncRNA class
ENSG00000216076	0.770101	0.0459085	GC07M115773 (alias)	Uncharacterized	90	minus	RNA gene affiliated with miRNA class
ENSG00000220749	0.915815	0.0466882	RPL21P28	Ribosomal Protein L21 Pseudogene 28	566	minus	pseudogene
ENSG00000241781	1.14125	0.0481916	AL161626.1 (alias)	Uncharacterized	57	plus	RNA gene
ENSG00000181126	2.11415	0.0485392	HLA-V	Major Histocompatibility Complex, Class I, V	6858	plus	pseudogene
ENSG00000265735	2.48378	0.0485976	RN7SL5P	RNA, 7SL, Cytoplasmic 5, Pseudogene	383	plus	pseudogene
ENSG00000226688	3.11821	0.0526466
ENSG00000200243	0.422785	0.0535262
ENSG00000215498	0.422785	0.0535262	FAM230B
ENSG00000228462	0.422785	0.0535262
ENSG00000260032	2.53847	0.0538707	LINC00657
ENSG00000245205	1.00688	0.0539679
ENSG00000253103	3.86403	0.0551462	LOC101927487
ENSG00000224799	3.00253	0.0557796
ENSG00000188831	2.20447	0.0570453
ENSG00000213609	1.0143	0.05839
ENSG00000212664	1.72556	0.0587965
ENSG00000251218	2.92803	0.0595604	LOC101927845
ENSG00000253535	2.68666	0.0603616
ENSG00000224631	0.744914	0.0624673
ENSG00000088970	2.25448	0.0634832	KIZ
ENSG00000248923	1.04469	0.0659541
ENSG00000229981	3.34607	0.066269
ENSG00000248360	4.1202	0.0670878
ENSG00000226221	0.323152	0.0680307
ENSG00000249855	0.95436	0.0689146
ENSG00000213860	0.637208	0.0696345	RPL21P28
ENSG00000250447	3.46421	0.0697671
ENSG00000253945	0.355083	0.0701645
ENSG00000233762	0.356498	0.0714845
ENSG00000226525	0.325707	0.0746643
ENSG00000230202	0.325707	0.0746643
ENSG00000249731	4.31989	0.0752335
ENSG00000267123	1.38477	0.0764156	LOC101928710
ENSG00000267541	1.22484	0.0772969
ENSG00000236824	1.97884	0.0797632	BCYRN1
ENSG00000228559	6.24353	0.0798986
ENSG00000215158	2.15186	0.0799615	LOC100653061
ENSG00000232098	0.463213	0.0824058	LOC100506634
ENSG00000250182	1.92227	0.0840155
ENSG00000225972	7.42066	0.0841752
ENSG00000269296	0.756386	0.0867308
ENSG00000257027	1.70412	0.0876156	LOC101928054
ENSG00000248596	4.94895	0.0884078	LOC643201
ENSG00000244363	0.516794	0.0910798
ENSG00000228794	4.79968	0.0943123	LINC01128
ENSG00000183444	4.93946	0.0952331
ENSG00000235652	2.33756	0.0973701	LOC100507557
ENSG00000225912	0.584856	0.0976777
ENSG00000214389	0.73368	0.0977604
ENSG00000235493	5.55001	0.0989071
ENSG00000255090	1.2315	0.100057
ENSG00000242267	0.967532	0.100139	SKINTL
ENSG00000201793	2.32358	0.100955
ENSG00000255909	0.735857	0.101846
ENSG00000258123	2.44111	0.104721	LOC101928137
ENSG00000267383	2.43541	0.105721
ENSG00000223380	4.31231	0.107598
ENSG00000183405	0.367293	0.10763
ENSG00000259976	0.367293	0.10763
ENSG00000165121	2.1547	0.109005
ENSG00000260975	2.11755	0.110265
ENSG00000235927	0.78378	0.111616	NEXN-AS1
ENSG00000249868	3.06349	0.113947
ENSG00000189212	2.40376	0.115743
ENSG00000230552	2.58827	0.116022
ENSG00000236532	1.97902	0.119566
ENSG00000213700	0.301007	0.121072
ENSG00000242071	0.301007	0.121072
ENSG00000249353	1.88905	0.121176
ENSG00000235776	0.424047	0.122404
ENSG00000104725	3.0058	0.124583
ENSG00000100181	2.05156	0.128557	TPTEP1
ENSG00000235459	0.53511	0.128961
ENSG00000254919	1.88105	0.130009
ENSG00000259623	2.16737	0.130603
ENSG00000258765	0.978319	0.131685
ENSG00000267134	2.33953	0.134208	LOC284294
ENSG00000174977	0.407721	0.13989
ENSG00000213280	0.407721	0.13989
ENSG00000224411	0.407721	0.13989
ENSG00000232573	0.832733	0.140196
ENSG00000266340	1.001	0.141354
ENSG00000237414	1.14971	0.141577
ENSG00000237484	0.800403	0.141737
ENSG00000179818	2.40778	0.143652	PCBP1-AS1
ENSG00000241429	1.25072	0.145088
ENSG00000213443	1.09894	0.148534	CLEC2D
ENSG00000247556	1.9927	0.148654	OIP5-AS1
ENSG00000223482	1.03704	0.148996	NUTM2A-AS1
ENSG00000160336	3.95748	0.149551	ZNF761
ENSG00000259758	3.60991	0.152242
ENSG00000223416	1.82141	0.153402
ENSG00000203875	1.06154	0.155538
ENSG00000269473	0.622688	0.156786
ENSG00000204253	2.27136	0.157013
ENSG00000270704	3.10364	0.159019
ENSG00000222489	1.26663	0.160641
ENSG00000243910	2.27435	0.161936	TUBA4B
ENSG00000259899	4.36808	0.163201
ENSG00000169253	0.445012	0.165553
ENSG00000234456	3.39757	0.169142	MAGI2-AS3
ENSG00000269893	1.87707	0.169325
ENSG00000254266	4.07748	0.171079	LOC101927003
ENSG00000240225	1.08621	0.171982	ZNF542P
ENSG00000261722	1.19575	0.172369
ENSG00000250461	1.1214	0.175594
ENSG00000239653	5.28089	0.179128	PSMD6-AS2
ENSG00000152268	3.49004	0.180788	SPON1
ENSG00000197744	1.01599	0.183489
ENSG00000255123	2.45092	0.183504
ENSG00000253352	1.73525	0.183515	TUG1
ENSG00000269965	0.420817	0.183568
ENSG00000199883	0.331597	0.183574
ENSG00000218426	0.331597	0.183574
ENSG00000268758	0.331597	0.183574	EMR4P
ENSG00000139239	0.233246	0.183581
ENSG00000154874	0.123677	0.18359
ENSG00000178458	0.123677	0.18359
ENSG00000215895	0.123677	0.18359
ENSG00000216866	0.123677	0.18359
ENSG00000224094	0.123677	0.18359
ENSG00000225475	0.123677	0.18359
ENSG00000228327	0.123677	0.18359
ENSG00000230037	0.123677	0.18359
ENSG00000230383	0.123677	0.18359
ENSG00000233750	0.123677	0.18359	LINC01000
ENSG00000234287	0.123677	0.18359
ENSG00000235489	0.123677	0.18359
ENSG00000236058	0.123677	0.18359
ENSG00000241529	0.123677	0.18359
ENSG00000243403	0.123677	0.18359
ENSG00000243742	0.123677	0.18359	RPLP0P2
ENSG00000245694	0.123677	0.18359	CRNDE
ENSG00000253939	0.123677	0.18359
ENSG00000256393	0.123677	0.18359
ENSG00000259701	0.123677	0.18359
ENSG00000260423	0.123677	0.18359	LOC101930452
ENSG00000239437	0.500562	0.183607
ENSG00000251296	4.66516	0.183752
ENSG00000261754	2.25118	0.183774
ENSG00000238261	0.685203	0.183781
ENSG00000228561	1.21896	0.183803
ENSG00000257890	2.10372	0.183854
ENSG00000240356	2.0226	0.183984	RPL23AP7
ENSG00000258997	1.02967	0.183985
ENSG00000224184	3.19235	0.18437	LOC100506457
ENSG00000233137	0.68758	0.184429	EBLN3
ENSG00000207460	3.33289	0.184447	SNORD116-19
ENSG00000229638	1.55254	0.184583
ENSG00000231200	3.95214	0.185286
ENSG00000227028	3.82904	0.185371	SLC8A1-AS1
ENSG00000205105	0.531773	0.185711
ENSG00000260404	0.461245	0.185862
ENSG00000242569	0.710026	0.185961
ENSG00000258700	1.59784	0.185999	LINC00871
ENSG00000187621	0.38509	0.186041	TCL6
ENSG00000229605	0.38509	0.186041
ENSG00000130600	4.03842	0.186253
ENSG00000253738	3.15938	0.186454	OTUD6B-AS1
ENSG00000232555	0.211806	0.186508
ENSG00000242294	0.211806	0.186508	STAG3L5P
ENSG00000249699	0.211806	0.186508	LOC101929199
ENSG00000250544	0.211806	0.186508	LOC100505878
ENSG00000259865	0.211806	0.186508
ENSG00000228340	2.82502	0.186591
ENSG00000216154	0.560865	0.187034
ENSG00000248131	2.42814	0.187295
ENSG00000253686	2.57961	0.187347	LINC01484
ENSG00000260091	0.710962	0.187521
ENSG00000214535	0.215024	0.187532
ENSG00000224568	0.215024	0.187532
ENSG00000244642	0.215024	0.187532
ENSG00000253721	0.215024	0.187532
ENSG00000263745	0.215024	0.187532
ENSG00000257474	2.11687	0.187586
ENSG00000221676	0.554785	0.187991	RNU6ATAC
ENSG00000228551	0.375738	0.188042
ENSG00000189223	1.93234	0.188119	PAX8-AS1
ENSG00000234742	0.645653	0.188913
ENSG00000223685	2.79333	0.189486	LINC00571
ENSG00000251072	2.50269	0.189677
ENSG00000132967	1.45779	0.191003
ENSG00000271701	0.575595	0.191128
ENSG00000260528	1.44777	0.191207
ENSG00000202538	1.23894	0.191427	RNU4-2
ENSG00000260196	2.66096	0.192085
ENSG00000228166	3.10238	0.192923
ENSG00000259867	3.2245	0.192966
ENSG00000157152	2.68876	0.193252	SYN2
ENSG00000254968	2.85004	0.19342	LOC101928823
ENSG00000230724	3.62325	0.193664
ENSG00000263244	1.318	0.193762
ENSG00000165874	0.77959	0.193765
ENSG00000238172	0.281852	0.193889
ENSG00000177112	1.26569	0.194201	MRVI1-AS1
ENSG00000229692	2.3193	0.19433
ENSG00000251405	1.81066	0.19488	LOC101927675
ENSG00000189238	2.59695	0.195927	LINC00943
ENSG00000214578	0.431598	0.196176	HMGN2P15
ENSG00000248373	4.72194	0.196394
ENSG00000256338	0.519652	0.196418
ENSG00000261770	0.519652	0.196418
ENSG00000233327	0.705202	0.197907	USP32P2
ENSG00000267506	2.04611	0.197967	LOC100507351
ENSG00000217094	0.514357	0.198172
ENSG00000254275	0.514357	0.198172	LINC00824
ENSG00000226320	4.50813	0.198178	LOC101929859
ENSG00000256552	1.48886	0.199288
ENSG00000153363	1.04914	0.19934	LINC00467
ENSG00000236524	0.295561	0.199352
ENSG00000234663	2.04049	0.199354	LOC101927156
ENSG00000228714	3.14967	0.199444	LOC101928775
ENSG00000214199	0.409913	0.19962
ENSG00000259611	1.38625	0.199638
ENSG00000142396	1.31658	0.200846	ZNF8
ENSG00000227671	3.38093	0.201149	MIR3916
ENSG00000185641	0.292343	0.201444
ENSG00000180764	0.159533	0.201491	PIPSL
ENSG00000198106	0.159533	0.201491	SNX29P2
ENSG00000203499	0.159533	0.201491	FAM83H-AS1
ENSG00000212829	0.159533	0.201491
ENSG00000219928	0.159533	0.201491
ENSG00000228331	0.159533	0.201491
ENSG00000228980	0.159533	0.201491	LINC01205
ENSG00000230649	0.159533	0.201491
ENSG00000232341	0.159533	0.201491
ENSG00000238247	0.159533	0.201491
ENSG00000216184	0.417889	0.202061
ENSG00000227372	3.13048	0.202184	TP73-AS1
ENSG00000234665	1.96255	0.202733	LOC403323
ENSG00000260565	2.37622	0.203297	ERVK13-1
ENSG00000242641	1.50825	0.203456	LINC00971
ENSG00000184612	0.15773	0.203815
ENSG00000197462	0.15773	0.203815
ENSG00000213757	0.15773	0.203815
ENSG00000219023	0.15773	0.203815
ENSG00000225278	0.15773	0.203815	LOC101930284
ENSG00000225706	0.15773	0.203815
ENSG00000228308	0.15773	0.203815	LINC01209
ENSG00000229667	0.15773	0.203815
ENSG00000229785	0.15773	0.203815
ENSG00000231169	0.15773	0.203815
ENSG00000233379	0.15773	0.203815
ENSG00000237882	0.15773	0.203815
ENSG00000241431	0.15773	0.203815
ENSG00000242060	0.15773	0.203815
ENSG00000243069	0.15773	0.203815	ARHGEF26-AS1
ENSG00000248049	0.15773	0.203815	UBA6-AS1
ENSG00000261599	0.15773	0.203815
ENSG00000262879	0.15773	0.203815	LOC101927060
ENSG00000249464	1.54618	0.204142	LINC01091
ENSG00000259345	2.04208	0.205086
ENSG00000225889	1.10077	0.205583	LOC100507006
ENSG00000235944	2.51399	0.205677
ENSG00000270696	3.00679	0.206081
ENSG00000225031	0.702588	0.206102
ENSG00000214192	2.43612	0.207879
ENSG00000250366	4.06255	0.208487	TUNAR
ENSG00000174353	0.260412	0.20913	STAG3L2
ENSG00000180581	0.260412	0.20913
ENSG00000226360	0.260412	0.20913
ENSG00000228903	0.260412	0.20913
ENSG00000231747	0.260412	0.20913
ENSG00000243323	0.260412	0.20913	PTPRVP
ENSG00000256304	0.260412	0.20913
ENSG00000234354	1.04037	0.210639
ENSG00000227097	3.16939	0.210779
ENSG00000233382	0.77781	0.21093	NKAPP1
ENSG00000233878	0.58613	0.210957	LOC285889
ENSG00000207442	0.26477	0.211504	SNORD116-6
ENSG00000226759	0.26477	0.211504	DAB1-AS1
ENSG00000266378	0.26477	0.211504
ENSG00000236106	2.00298	0.211856
ENSG00000234616	1.71478	0.212557	JRK
ENSG00000206082	0.325993	0.212656
ENSG00000163597	2.46123	0.214297
ENSG00000206573	3.005	0.214492	THUMPD3-AS1
ENSG00000236055	0.821611	0.21553
ENSG00000230076	0.69323	0.215694
ENSG00000256146	0.474574	0.216253
ENSG00000179101	0.177754	0.216673
ENSG00000196656	0.177754	0.216673	RPS26P11
ENSG00000223255	0.177754	0.216673
ENSG00000223756	0.177754	0.216673
ENSG00000228007	0.177754	0.216673
ENSG00000244479	0.177754	0.216673
ENSG00000259768	0.177754	0.216673
ENSG00000232233	1.00667	0.217924	LOC102724699
ENSG00000228971	4.72844	0.218084	LOC100996635
ENSG00000265992	1.69634	0.218128
ENSG00000170092	1.5272	0.218499
ENSG00000235655	1.04867	0.218771	H3F3AP4
ENSG00000231107	1.42907	0.218857	LINC01508
ENSG00000228502	0.488063	0.220484
ENSG00000232389	0.430274	0.220837
ENSG00000238133	2.31804	0.22085	MLK7-AS1
ENSG00000205534	0.179169	0.222299	SMG1P2
ENSG00000215386	0.179169	0.222299	MIR99AHG
ENSG00000225249	0.179169	0.222299	LINC00378
ENSG00000231333	0.179169	0.222299	RPL34P6
ENSG00000231758	0.179169	0.222299
ENSG00000268205	0.179169	0.222299
ENSG00000251338	2.40489	0.222618
ENSG00000228440	3.7927	0.223271
ENSG00000179899	0.627483	0.226445
ENSG00000237009	3.33907	0.226755	GLIS3-AS1
ENSG00000182841	1.33326	0.227682	RRP7B
ENSG00000250771	1.66291	0.228827
ENSG00000197258	1.1788	0.229543
ENSG00000260816	2.79244	0.229675
ENSG00000204794	0.953253	0.230972
ENSG00000224032	1.12463	0.231642	EPB41L4A-AS1
ENSG00000242588	0.361307	0.23259
ENSG00000243802	0.361307	0.23259
ENSG00000258616	3.20974	0.2327
ENSG00000213261	0.304553	0.232842
ENSG00000213885	0.304553	0.232842
ENSG00000225339	0.304553	0.232842
ENSG00000270173	0.304553	0.232842
ENSG00000238896	0.559948	0.2334
ENSG00000224861	0.676452	0.234258
ENSG00000255260	2.25524	0.235129
ENSG00000230836	1.89767	0.235504	LINC01293
ENSG00000248931	2.45709	0.236184
ENSG00000234252	0.79983	0.237804
ENSG00000261200	1.96127	0.237889
ENSG00000223579	1.73565	0.238376
ENSG00000187534	1.34957	0.24055
ENSG00000267731	0.588408	0.241187
ENSG00000262094	2.09504	0.241676	LOC100505909
ENSG00000224445	1.77251	0.242602	LOC101928270
ENSG00000236830	1.07346	0.242855	CBR3-AS1
ENSG00000201229	0.554496	0.244493
ENSG00000270442	4.9152	0.247306
ENSG00000188070	2.50513	0.247589	C11orf95
ENSG00000231989	0.834148	0.247788	PPP1R2P3
ENSG00000218283	0.615278	0.248169
ENSG00000228782	0.615278	0.248169	MRPL45P2
ENSG00000238103	0.615278	0.248169
ENSG00000211451	1.81632	0.248547	GNRHR2
ENSG00000261235	1.01686	0.248617
ENSG00000257151	1.85986	0.249127
ENSG00000180747	0.344981	0.252333
ENSG00000214975	0.344981	0.252333
ENSG00000250896	0.344981	0.252333
ENSG00000215154	1.52051	0.25322	LOC652276
ENSG00000223949	0.22636	0.254213	ROR1-AS1
ENSG00000234782	0.22636	0.254213
ENSG00000254962	0.22636	0.254213
ENSG00000270831	0.22636	0.254213
ENSG00000214182	0.647097	0.254322
ENSG00000258807	1.44857	0.259869
ENSG00000234789	3.2003	0.260003
ENSG00000196204	0.228915	0.260369	RNF216P1
ENSG00000235957	0.228915	0.260369
ENSG00000189136	2.48153	0.261019	UBE2Q2P1
ENSG00000239492	0.674468	0.262239
ENSG00000253783	2.15007	0.262634
ENSG00000126005	0.240069	0.26314
ENSG00000234975	0.240069	0.26314
ENSG00000238035	0.240069	0.26314
ENSG00000243964	0.240069	0.26314
ENSG00000268736	0.240069	0.26314
ENSG00000111788	0.442421	0.26393
ENSG00000243144	0.978905	0.264054
ENSG00000215424	2.92958	0.265544	MCM3AP-AS1
ENSG00000133519	0.636312	0.265558	ZDHHC8P1
ENSG00000224660	3.35812	0.265643	SH3BP5-AS1
ENSG00000242797	0.655541	0.266075
ENSG00000225224	0.238266	0.266358
ENSG00000230006	0.238266	0.266358	ANKRD36BP2
ENSG00000244086	0.238266	0.266358
ENSG00000259683	0.238266	0.266358
ENSG00000213326	0.382272	0.267837
ENSG00000231532	0.382272	0.267837	LINC01249
ENSG00000234520	1.96783	0.268168	LOC101928036
ENSG00000213598	0.4706	0.268982
ENSG00000204623	3.6268	0.270361
ENSG00000232150	0.389019	0.270399	ST13P4
ENSG00000232472	1.26581	0.274279
ENSG00000248278	0.475187	0.274383
ENSG00000183378	1.91615	0.274502	OVCH2
ENSG00000227552	1.49513	0.275058
ENSG00000234828	2.18611	0.276749
ENSG00000251379	0.500851	0.277932
ENSG00000197062	2.44892	0.27908	ZSCAN26
ENSG00000259295	1.50696	0.279267	LOC440300
ENSG00000224546	0.416878	0.28025
ENSG00000249215	0.424199	0.282657
ENSG00000227674	1.28202	0.282844
ENSG00000213333	0.526607	0.284865
ENSG00000225259	0.529311	0.285559
ENSG00000237506	0.529311	0.285559
ENSG00000198868	0.273993	0.286143	MIR4461
ENSG00000261098	1.1759	0.289894
ENSG00000233005	0.449161	0.290344
ENSG00000233818	0.449161	0.290344
ENSG00000257915	0.534737	0.290594
ENSG00000245904	1.94141	0.29349
ENSG00000229255	3.48362	0.2939
ENSG00000230333	1.36673	0.294393
ENSG00000249936	1.40842	0.295248
ENSG00000250608	3.36673	0.295906	LOC339874
ENSG00000257647	2.39183	0.296261
ENSG00000251574	2.19645	0.297712
ENSG00000253604	0.872273	0.297827
ENSG00000266045	0.309033	0.297996
ENSG00000214719	1.22911	0.298671
ENSG00000225548	0.479411	0.298688
ENSG00000261556	0.479411	0.298688	SMG1P7
ENSG00000224299	0.310929	0.298759
ENSG00000242299	0.310929	0.298759
ENSG00000257742	0.310929	0.298759
ENSG00000104691	1.06363	0.299669	UBXN8
ENSG00000251178	0.30723	0.300884
ENSG00000258645	0.30723	0.300884
ENSG00000224597	2.33514	0.303796	PTCHD3P1
ENSG00000261799	0.877996	0.305238
ENSG00000234741	0.941787	0.307121
ENSG00000265799	2.12601	0.309884
ENSG00000250788	2.52257	0.31101
ENSG00000257698	1.77337	0.311274	LOC100506844
ENSG00000213557	2.56487	0.31187
ENSG00000183199	0.34822	0.31218
ENSG00000224521	3.13734	0.312475
ENSG00000243064	1.44624	0.314905	ABCC13
ENSG00000261645	2.34749	0.316063	DISC1FP1
ENSG00000154608	0.353164	0.316949	CEP170P1
ENSG00000235688	0.353164	0.316949
ENSG00000265078	0.353164	0.316949
ENSG00000245060	1.44907	0.317746	LINC00847
ENSG00000234352	3.00557	0.318622
ENSG00000233994	0.369337	0.318624
ENSG00000227279	0.367534	0.321177
ENSG00000249790	0.584356	0.321278
ENSG00000245573	1.48942	0.321452	BDNF-AS
ENSG00000237268	0.593931	0.322954
ENSG00000196922	1.3967	0.323227	ZNF252P
ENSG00000243829	0.388344	0.326754
ENSG00000225572	1.98038	0.328073	DOCK4-AS1
ENSG00000237296	1.09991	0.329391	SMG1P1
ENSG00000258732	2.37285	0.329976
ENSG00000261848	0.415109	0.330382
ENSG00000236176	1.89137	0.330511
ENSG00000231242	1.08525	0.330618
ENSG00000242759	1.11827	0.330966	LINC00882
ENSG00000261617	1.64044	0.331013	LOC101927009
ENSG00000241015	1.6851	0.332365	TPM3P9
ENSG00000175886	0.421111	0.334427
ENSG00000224295	0.421125	0.33443
ENSG00000250848	0.421125	0.33443
ENSG00000206149	1.71026	0.334865	HERC2P9
ENSG00000234289	0.919854	0.336953
ENSG00000261971	0.700402	0.338519
ENSG00000256594	1.83256	0.340904	LOC374443
ENSG00000227063	0.471115	0.341673
ENSG00000260141	0.754542	0.344746
ENSG00000224424	1.32686	0.345801	PRKAR2A-AS1
ENSG00000213707	0.911191	0.346035
ENSG00000253500	2.8571	0.346136
ENSG00000034063	2.18148	0.346232
ENSG00000232372	1.42155	0.346963
ENSG00000267586	1.37142	0.34838	LINC00907
ENSG00000188424	2.6253	0.348731	LOC100996415
ENSG00000245711	2.39727	0.348746
ENSG00000233836	1.71014	0.349005
ENSG00000228316	0.526136	0.350408
ENSG00000260735	0.51312	0.350714
ENSG00000184319	1.38184	0.350934
ENSG00000225751	0.821429	0.351292
ENSG00000225022	0.835614	0.352544
ENSG00000247516	1.43039	0.353448
ENSG00000186594	2.16541	0.353854
ENSG00000225733	1.83956	0.354353	FGD5-AS1
ENSG00000231056	1.90885	0.355182	LOC101928106
ENSG00000197085	0.553268	0.356103	NPSR1-AS1
ENSG00000247134	2.26212	0.356369
ENSG00000187653	0.573316	0.356544
ENSG00000213025	0.573316	0.356544
ENSG00000204792	1.98186	0.357749
ENSG00000254465	0.900873	0.357787
ENSG00000254258	0.595276	0.359063
ENSG00000225210	0.936988	0.360368
ENSG00000226674	0.616277	0.3613	TEX41
ENSG00000255717	1.61373	0.361557
ENSG00000253799	2.12192	0.363722	LINC01030
ENSG00000177359	1.70054	0.364657
ENSG00000233766	1.23442	0.365046
ENSG00000270641	2.45411	0.365299	TSIX
ENSG00000234597	0.658629	0.365369	LOC101928196
ENSG00000237399	1.01928	0.365554	PITRM1-AS1
ENSG00000235277	0.656826	0.36691
ENSG00000267696	0.701308	0.370553
ENSG00000258376	1.40755	0.37234	LOC101928123
ENSG00000229918	0.741986	0.373494	DOCK9-AS1
ENSG00000249898	0.769125	0.373835
ENSG00000205918	2.22221	0.374929
ENSG00000185710	0.767322	0.375165
ENSG00000259790	0.793193	0.37536
ENSG00000255393	2.72281	0.375883
ENSG00000230768	1.53572	0.376658	LOC101928476
ENSG00000231434	1.51607	0.377349
ENSG00000205293	1.28654	0.377735
ENSG00000231890	0.837991	0.377959	DARS-AS1
ENSG00000196696	2.98838	0.381236	PDXDC2P
ENSG00000267470	0.913318	0.381743	ZNF571-AS1
ENSG00000214145	0.924272	0.382241	LINC00887
ENSG00000269289	0.951737	0.383437	LOC100505851
ENSG00000249152	1.50505	0.38442
ENSG00000226954	1.52211	0.384859
ENSG00000266947	0.966527	0.38519
ENSG00000255248	0.996198	0.386333	MIR100HG
ENSG00000215512	2.98495	0.387405	LOC644669
ENSG00000231205	1.05741	0.38745	ZNF826P
ENSG00000247311	1.05741	0.38745
ENSG00000236255	1.07226	0.387949
ENSG00000225918	1.0556	0.388426
ENSG00000259781	2.18263	0.388521
ENSG00000213939	2.13778	0.389894
ENSG00000262943	1.77057	0.390281
ENSG00000225470	1.83594	0.391459	JPX
ENSG00000214826	2.30247	0.393132	DDX12P
ENSG00000220804	1.26083	0.393247	LOC728323
ENSG00000196295	1.26362	0.393313
ENSG00000229852	1.25291	0.393925
ENSG00000229701	2.03892	0.394627
ENSG00000233559	1.31994	0.395413
ENSG00000266912	1.42492	0.397457
ENSG00000242086	1.54835	0.3995	SDHAP2
ENSG00000266753	1.56565	0.39976
ENSG00000235954	1.57952	0.399965	TTC28-AS1
ENSG00000269069	2.51373	0.400009
ENSG00000152117	1.80013	0.40219	LOC150776
ENSG00000250505	1.80363	0.402231
ENSG00000163364	1.75673	0.402289	LINC01116
ENSG00000258754	1.7661	0.402398	LOC283682
ENSG00000269957	1.87165	0.402984
ENSG00000214135	1.91219	0.403407	LOC220729
ENSG00000248538	1.87865	0.40363	LOC101929128
ENSG00000254811	1.88747	0.40372	LOC101928535
ENSG00000230590	1.94408	0.404279	FTX
ENSG00000235703	1.96776	0.404503	LINC00894
ENSG00000261069	2.09858	0.405139
ENSG00000266918	2.1776	0.405783
ENSG00000224596	2.12578	0.40587	ZMIZ1-AS1
ENSG00000243197	2.35899	0.407096	TUSC7
ENSG00000238266	2.71626	0.409556	LINC00707
ENSG00000165862	0.408375	0.42265	PNLIPRP2
ENSG00000184068	0.408375	0.42265
ENSG00000188185	2.19281	0.42265
ENSG00000188971	0.791718	0.42265
ENSG00000201882	2.14447	0.42265
ENSG00000201957	0.595888	0.42265
ENSG00000204844	0.595888	0.42265
ENSG00000214955	2.2629	0.42265
ENSG00000220514	1.46565	0.42265
ENSG00000222373	0.563803	0.42265
ENSG00000223959	1.19197	0.42265	AFG3L1P
ENSG00000223991	0.408375	0.42265
ENSG00000224897	1.28192	0.42265
ENSG00000224914	1.65081	0.42265
ENSG00000225135	0.791718	0.42265	STXBP5
ENSG00000225422	1.92745	0.42265
ENSG00000225564	0.584118	0.42265	LINC01492
ENSG00000226058	0.408375	0.42265
ENSG00000226398	0.584118	0.42265
ENSG00000226853	1.44482	0.42265
ENSG00000227096	1.93258	0.42265
ENSG00000227717	0.563803	0.42265
ENSG00000227902	2.60775	0.42265
ENSG00000228060	1.71928	0.42265
ENSG00000228095	1.0146	0.42265
ENSG00000228132	0.408375	0.42265
ENSG00000228315	0.595888	0.42265	GUSBP11
ENSG00000228686	0.9157	0.42265
ENSG00000228763	1.75798	0.42265
ENSG00000229466	1.47619	0.42265	LOC101927549
ENSG00000229536	0.595888	0.42265
ENSG00000229672	0.816229	0.42265
ENSG00000229827	0.408375	0.42265
ENSG00000229994	0.595888	0.42265
ENSG00000230267	0.853988	0.42265	HERC2P4
ENSG00000230628	1.85081	0.42265
ENSG00000230906	1.23931	0.42265
ENSG00000232202	1.68624	0.42265
ENSG00000232274	0.408375	0.42265
ENSG00000233707	2.35947	0.42265
ENSG00000234607	1.47619	0.42265
ENSG00000235152	2.4094	0.42265
ENSG00000236920	0.853988	0.42265
ENSG00000237745	1.19197	0.42265
ENSG00000237747	2.1904	0.42265
ENSG00000238711	1.23931	0.42265
ENSG00000239808	1.93448	0.42265
ENSG00000240098	0.563803	0.42265
ENSG00000241288	1.68564	0.42265
ENSG00000243674	0.408375	0.42265
ENSG00000249135	1.48066	0.42265
ENSG00000249177	0.563803	0.42265
ENSG00000249203	0.791718	0.42265
ENSG00000249600	1.67776	0.42265
ENSG00000250371	1.92389	0.42265
ENSG00000251026	2.0123	0.42265
ENSG00000251314	0.595888	0.42265
ENSG00000251608	0.595888	0.42265
ENSG00000254748	0.408375	0.42265
ENSG00000256973	0.408375	0.42265
ENSG00000257703	1.68624	0.42265
ENSG00000258220	1.94141	0.42265
ENSG00000258360	1.37962	0.42265
ENSG00000258442	1.46565	0.42265
ENSG00000258545	1.1725	0.42265
ENSG00000258655	0.584118	0.42265	ARHGAP5-AS1
ENSG00000259092	0.595888	0.42265
ENSG00000259584	1.49974	0.42265
ENSG00000259743	0.408375	0.42265
ENSG00000260118	0.408375	0.42265
ENSG00000260316	1.84158	0.42265	LOC101929409
ENSG00000260336	1.71036	0.42265
ENSG00000260402	0.816229	0.42265	LOC100507221
ENSG00000260518	0.408375	0.42265
ENSG00000261453	1.99455	0.42265
ENSG00000261582	1.19197	0.42265
ENSG00000261743	0.816229	0.42265
ENSG00000261758	1.76959	0.42265
ENSG00000261824	0.563803	0.42265	LINC00662
ENSG00000263237	2.49976	0.42265
ENSG00000263574	1.93215	0.42265
ENSG00000265261	0.853988	0.42265
ENSG00000268101	0.563803	0.42265
ENSG00000268166	0.563803	0.42265
ENSG00000269489	0.408375	0.42265
ENSG00000269930	0.595888	0.42265
ENSG00000270101	0.408375	0.42265
ENSG00000002079	0.167977	0.42265	MYH16
ENSG00000005206	0.0967923	0.42265	SPPL2B
ENSG00000031544	0.553537	0.42265
ENSG00000049319	0.360173	0.42265
ENSG00000067601	0.167977	0.42265	PMS2P4
ENSG00000100058	0.213056	0.42265	CRYBB2P1
ENSG00000124097	0.254269	0.42265
ENSG00000128692	1.04777	0.42265
ENSG00000130612	1.75544	0.42265	CYP2G1P
ENSG00000131484	1.23495	0.42265
ENSG00000135253	0.248189	0.42265	KCP
ENSG00000140181	0.16362	0.42265
ENSG00000149656	0.0627402	0.42265	LINC00266-1
ENSG00000154898	1.10326	0.42265
ENSG00000157965	0.419723	0.42265	SSX8
ENSG00000159712	0.888997	0.42265	ANKRD18CP
ENSG00000161149	0.0967923	0.42265	TUBA3FP
ENSG00000161643	0.487564	0.42265
ENSG00000161912	0.765997	0.42265	ADCY10P1
ENSG00000162947	0.0609373	0.42265
ENSG00000164669	0.0627402	0.42265
ENSG00000166667	0.306596	0.42265	SPDYE6
ENSG00000166770	1.52258	0.42265	ZNF667-AS1
ENSG00000167117	2.27221	0.42265	LINC00483
ENSG00000167355	2.80109	0.42265	OR51B5
ENSG00000169075	1.34125	0.42265	BRD7P3
ENSG00000170089	2.83396	0.42265	LOC728554
ENSG00000170629	0.248189	0.42265	DPY19L2P2
ENSG00000170846	0.390876	0.42265	LOC93622
ENSG00000172974	0.0627402	0.42265
ENSG00000174028	0.327407	0.42265
ENSG00000175773	0.0627402	0.42265
ENSG00000176232	0.306596	0.42265
ENSG00000176826	0.327407	0.42265	FKBP9P1
ENSG00000176998	0.573659	0.42265	HCG4
ENSG00000177337	1.01742	0.42265	DLGAP1-AS1
ENSG00000177350	0.0609373	0.42265	RPL13AP3
ENSG00000177738	0.0627402	0.42265	LOC648987
ENSG00000177855	0.115014	0.42265
ENSG00000177910	0.0967923	0.42265
ENSG00000178429	0.0967923	0.42265
ENSG00000178464	0.16362	0.42265
ENSG00000178723	0.0609373	0.42265
ENSG00000178803	0.0609373	0.42265	ADORA2A-AS1
ENSG00000179406	0.115014	0.42265	LINC00174
ENSG00000179743	1.91489	0.42265	FLJ37453
ENSG00000179766	0.0967923	0.42265	ATP8B5P
ENSG00000179859	0.0967923	0.42265	LOC284023
ENSG00000180015	0.246293	0.42265
ENSG00000180068	0.796177	0.42265	OR3A4P
ENSG00000180178	1.43407	0.42265	FAR2P1
ENSG00000180211	0.0609373	0.42265
ENSG00000180385	0.775251	0.42265	EMC3-AS1
ENSG00000180769	1.40468	0.42265	WDFY3-AS2
ENSG00000180771	0.0967923	0.42265
ENSG00000180867	0.0967923	0.42265	PDIA3P1
ENSG00000181227	0.0967923	0.42265
ENSG00000181404	0.0627402	0.42265
ENSG00000182021	0.0967923	0.42265
ENSG00000182057	0.115014	0.42265	OGFRP1
ENSG00000182109	0.0967923	0.42265	PPIEL
ENSG00000182612	0.0967923	0.42265	TSPAN10
ENSG00000182814	0.0609373	0.42265	FUNDC2P2
ENSG00000182921	0.0967923	0.42265
ENSG00000182965	1.7858	0.42265
ENSG00000183242	1.75018	0.42265	WT1-AS
ENSG00000183506	0.320086	0.42265	PI4KAP2
ENSG00000183604	0.16362	0.42265	SMG1P5
ENSG00000184669	0.0627402	0.42265	OR7E14P
ENSG00000185044	0.903013	0.42265	LOC101927648
ENSG00000185596	0.0967923	0.42265
ENSG00000186312	0.390876	0.42265	CA5BP1
ENSG00000186481	0.0609373	0.42265
ENSG00000186508	1.97631	0.42265
ENSG00000186615	0.529384	0.42265	KTN1-AS1
ENSG00000187103	0.446937	0.42265
ENSG00000187156	0.510575	0.42265	LINC00221
ENSG00000187667	0.246293	0.42265	WHAMMP3
ENSG00000188002	0.0627402	0.42265
ENSG00000188206	1.03283	0.42265	HNRNPU-AS1
ENSG00000188365	0.510575	0.42265
ENSG00000188459	0.28548	0.42265
ENSG00000188599	0.0609373	0.42265
ENSG00000188681	0.0609373	0.42265
ENSG00000188933	0.690728	0.42265	USP32P1
ENSG00000189229	0.0609373	0.42265
ENSG00000196559	0.0609373	0.42265	LINC00610
ENSG00000196634	0.529384	0.42265
ENSG00000196756	0.0627402	0.42265	SNHG17
ENSG00000196912	2.23321	0.42265	ANKRD36B
ENSG00000197047	2.33941	0.42265
ENSG00000197291	0.0967923	0.42265	RAMP2-AS1
ENSG00000197358	0.654303	0.42265
ENSG00000197550	0.360173	0.42265
ENSG00000197674	0.246293	0.42265
ENSG00000197692	0.0967923	0.42265
ENSG00000197984	0.0967923	0.42265
ENSG00000197989	0.0609373	0.42265
ENSG00000198547	1.43613	0.42265
ENSG00000198618	0.16362	0.42265
ENSG00000199529	0.0967923	0.42265
ENSG00000199535	1.4061	0.42265
ENSG00000199585	1.20091	0.42265
ENSG00000199691	0.738822	0.42265
ENSG00000199933	0.0967923	0.42265
ENSG00000200164	0.0609373	0.42265
ENSG00000200579	0.0967923	0.42265
ENSG00000200783	0.0609373	0.42265
ENSG00000200795	0.0627402	0.42265	RNU4-1
ENSG00000200855	0.0967923	0.42265
ENSG00000200924	0.520402	0.42265
ENSG00000200972	0.0627402	0.42265
ENSG00000201077	1.33148	0.42265
ENSG00000201242	0.654303	0.42265
ENSG00000201326	0.0609373	0.42265	SNORD115-22
ENSG00000201493	0.28548	0.42265
ENSG00000201659	0.167977	0.42265
ENSG00000202222	1.31783	0.42265
ENSG00000202272	0.167977	0.42265
ENSG00000202304	0.246293	0.42265
ENSG00000202351	0.213056	0.42265
ENSG00000203306	0.0967923	0.42265
ENSG00000203435	0.0967923	0.42265
ENSG00000203614	0.0609373	0.42265
ENSG00000203865	0.0609373	0.42265	ATP1A1-AS1
ENSG00000203914	0.115014	0.42265
ENSG00000204148	0.246293	0.42265	LINC00474
ENSG00000204187	1.30819	0.42265	LINC00619
ENSG00000204277	0.0967923	0.42265	LOC100996291
ENSG00000204380	0.320086	0.42265	LOC100129029
ENSG00000204466	2.07907	0.42265
ENSG00000204622	0.0609373	0.42265	HLA-J
ENSG00000204648	2.2596	0.42265	SSX9
ENSG00000204652	0.254269	0.42265
ENSG00000204754	0.625982	0.42265	FLJ16171
ENSG00000204758	0.115014	0.42265	LOC100268168
ENSG00000204832	1.36399	0.42265	ST8SIA6-AS1
ENSG00000204837	0.0967923	0.42265	KGFLP2
ENSG00000204860	0.306596	0.42265	FAM201A
ENSG00000204929	0.724636	0.42265	LOC101927533
ENSG00000205054	1.18721	0.42265	LINC01121
ENSG00000205240	0.0609373	0.42265	OR7E37P
ENSG00000205628	1.89027	0.42265	LINC01446
ENSG00000206120	0.16362	0.42265	EGFEM1P
ENSG00000206144	0.0609373	0.42265
ENSG00000206147	0.0627402	0.42265
ENSG00000206356	0.246293	0.42265
ENSG00000206596	0.0967923	0.42265
ENSG00000206701	1.68626	0.42265
ENSG00000206719	2.04146	0.42265
ENSG00000206737	0.563785	0.42265
ENSG00000206970	0.0627402	0.42265
ENSG00000207001	0.0627402	0.42265	SNORD116-2
ENSG00000207334	0.573659	0.42265
ENSG00000207435	0.115014	0.42265
ENSG00000207577	0.0967923	0.42265	MIR587
ENSG00000207710	0.706406	0.42265	MIR20B
ENSG00000207967	1.09243	0.42265	MIR620
ENSG00000208772	0.674521	0.42265	SNORD94
ENSG00000211750	0.0967923	0.42265
ENSG00000211942	0.0967923	0.42265	LOC101930405
ENSG00000211976	0.327407	0.42265
ENSG00000212195	0.542592	0.42265
ENSG00000212232	1.15459	0.42265	SNORD17
ENSG00000212283	0.419723	0.42265	SNORD89
ENSG00000212550	0.0627402	0.42265
ENSG00000212695	0.0627402	0.42265
ENSG00000212766	2.75781	0.42265	LINC00277
ENSG00000212802	0.510575	0.42265
ENSG00000212961	0.0609373	0.42265
ENSG00000212978	0.0967923	0.42265	LOC339803
ENSG00000213070	1.08268	0.42265
ENSG00000213113	0.0609373	0.42265
ENSG00000213131	0.0609373	0.42265
ENSG00000213178	0.0609373	0.42265
ENSG00000213189	0.167977	0.42265
ENSG00000213194	0.0967923	0.42265
ENSG00000213236	0.0609373	0.42265
ENSG00000213239	0.0627402	0.42265
ENSG00000213275	0.640371	0.42265
ENSG00000213309	0.0609373	0.42265
ENSG00000213430	0.16362	0.42265
ENSG00000213442	0.213056	0.42265
ENSG00000213519	0.532536	0.42265
ENSG00000213542	0.0967923	0.42265
ENSG00000213553	0.115014	0.42265
ENSG00000213569	0.0609373	0.42265
ENSG00000213613	0.0967923	0.42265
ENSG00000213622	0.0609373	0.42265
ENSG00000213650	0.0609373	0.42265
ENSG00000213695	0.0967923	0.42265
ENSG00000213701	0.0609373	0.42265
ENSG00000213740	0.0609373	0.42265
ENSG00000213866	0.115014	0.42265
ENSG00000213876	1.33816	0.42265
ENSG00000213940	0.246293	0.42265
ENSG00000213942	0.0609373	0.42265
ENSG00000213971	0.382619	0.42265
ENSG00000213972	0.0627402	0.42265
ENSG00000213976	0.16362	0.42265
ENSG00000213981	1.29076	0.42265	LOC100130256
ENSG00000214049	0.16362	0.42265	UCA1
ENSG00000214105	0.0967923	0.42265	HP09025
ENSG00000214174	2.38429	0.42265	AMZ2P1
ENSG00000214262	0.411079	0.42265	ANKRD36BP1
ENSG00000214278	0.0627402	0.42265
ENSG00000214321	0.167977	0.42265
ENSG00000214335	1.29573	0.42265
ENSG00000214353	0.452183	0.42265	VAC14-AS1
ENSG00000214401	0.292227	0.42265	KANSL1-AS1
ENSG00000214541	0.0627402	0.42265
ENSG00000214776	0.0609373	0.42265	LOC728715
ENSG00000214807	0.993329	0.42265
ENSG00000214820	0.0609373	0.42265
ENSG00000214837	1.42866	0.42265
ENSG00000214875	0.115014	0.42265
ENSG00000215039	0.0967923	0.42265	CD27-AS1
ENSG00000215070	1.14707	0.42265	XRCC6P5
ENSG00000215093	0.0967923	0.42265
ENSG00000215105	0.529384	0.42265
ENSG00000215110	0.529384	0.42265
ENSG00000215179	0.0609373	0.42265
ENSG00000215256	0.0609373	0.42265	DHRS4-AS1
ENSG00000215319	0.115014	0.42265
ENSG00000215398	0.360173	0.42265
ENSG00000215417	0.750589	0.42265
ENSG00000215480	0.352368	0.42265
ENSG00000215548	0.360188	0.42265
ENSG00000215559	2.09682	0.42265	ANKRD20A11P
ENSG00000215604	0.246293	0.42265
ENSG00000215630	0.254269	0.42265
ENSG00000215835	0.0967923	0.42265
ENSG00000215908	0.115014	0.42265	CROCCP2
ENSG00000215923	0.674521	0.42265
ENSG00000216173	0.0627402	0.42265
ENSG00000216713	1.55798	0.42265
ENSG00000216811	0.246293	0.42265
ENSG00000216813	0.306596	0.42265
ENSG00000216863	1.74089	0.42265	LY86-AS1
ENSG00000216867	0.752602	0.42265
ENSG00000217130	0.0609373	0.42265
ENSG00000217385	1.70014	0.42265
ENSG00000217897	0.0967923	0.42265
ENSG00000218208	0.28548	0.42265
ENSG00000218213	0.850578	0.42265
ENSG00000218510	1.00803	0.42265	LINC00339
ENSG00000218689	1.72929	0.42265
ENSG00000218868	0.115014	0.42265
ENSG00000219085	1.38249	0.42265
ENSG00000219133	0.0609373	0.42265
ENSG00000219146	0.0627402	0.42265
ENSG00000219448	2.54996	0.42265
ENSG00000219553	0.0967923	0.42265
ENSG00000219665	0.419723	0.42265	LOC101928464
ENSG00000219681	0.816133	0.42265
ENSG00000219736	0.28548	0.42265
ENSG00000219747	0.0967923	0.42265
ENSG00000219773	0.0967923	0.42265
ENSG00000219993	0.0627402	0.42265
ENSG00000220305	0.0627402	0.42265
ENSG00000220848	0.0609373	0.42265
ENSG00000220949	0.0967923	0.42265
ENSG00000221081	0.0627402	0.42265	MIR320D2
ENSG00000221357	1.00803	0.42265
ENSG00000221398	1.34722	0.42265
ENSG00000221463	0.213056	0.42265	MIR1277
ENSG00000221743	0.167977	0.42265
ENSG00000221799	1.73914	0.42265
ENSG00000221957	0.419723	0.42265	KIR2DS4
ENSG00000222030	2.11951	0.42265	LOC101927285
ENSG00000222041	0.0627402	0.42265
ENSG00000222084	0.360173	0.42265
ENSG00000222164	0.292227	0.42265
ENSG00000222185	0.246293	0.42265
ENSG00000222255	0.437949	0.42265
ENSG00000222395	0.0627402	0.42265
ENSG00000222647	0.520402	0.42265
ENSG00000222862	0.0967923	0.42265
ENSG00000222894	1.87531	0.42265
ENSG00000223351	0.0609373	0.42265
ENSG00000223374	1.88604	0.42265
ENSG00000223519	0.0967923	0.42265
ENSG00000223549	0.306596	0.42265
ENSG00000223551	0.0609373	0.42265
ENSG00000223592	1.17832	0.42265
ENSG00000223593	0.292227	0.42265
ENSG00000223642	0.0609373	0.42265
ENSG00000223651	0.16362	0.42265
ENSG00000223665	0.360173	0.42265
ENSG00000223723	0.0627402	0.42265
ENSG00000223724	1.17832	0.42265
ENSG00000223727	0.573659	0.42265
ENSG00000223745	0.803817	0.42265	LOC100131564
ENSG00000223751	0.721589	0.42265
ENSG00000223768	0.0609373	0.42265
ENSG00000223784	0.765997	0.42265
ENSG00000223786	0.167977	0.42265	LOC101928516
ENSG00000223808	0.0967923	0.42265
ENSG00000223812	0.167977	0.42265
ENSG00000223824	1.13495	0.42265
ENSG00000223838	0.254269	0.42265
ENSG00000223855	0.320086	0.42265	FLJ44511
ENSG00000223928	0.0609373	0.42265
ENSG00000224011	2.3218	0.42265
ENSG00000224023	0.419723	0.42265	FLJ37035
ENSG00000224048	0.573659	0.42265	LOC101929282
ENSG00000224057	0.529384	0.42265	EGFR-AS1
ENSG00000224081	0.28548	0.42265	LINC01057
ENSG00000224087	0.77903	0.42265
ENSG00000224116	0.0609373	0.42265	INHBA-AS1
ENSG00000224126	0.115014	0.42265
ENSG00000224141	0.28548	0.42265	LOC101927797
ENSG00000224159	0.0967923	0.42265
ENSG00000224173	0.980919	0.42265
ENSG00000224187	0.0627402	0.42265
ENSG00000224189	1.89654	0.42265	HAGLR
ENSG00000224204	0.674521	0.42265	PHEX-AS1
ENSG00000224259	0.0967923	0.42265	LINC01133
ENSG00000224260	0.0967923	0.42265
ENSG00000224282	1.22248	0.42265
ENSG00000224309	1.18168	0.42265
ENSG00000224316	1.42241	0.42265
ENSG00000224322	1.58386	0.42265
ENSG00000224344	0.0967923	0.42265
ENSG00000224356	0.764458	0.42265
ENSG00000224404	1.19809	0.42265
ENSG00000224465	1.14231	0.42265
ENSG00000224506	0.0627402	0.42265	LOC643623
ENSG00000224543	0.0627402	0.42265
ENSG00000224550	0.0609373	0.42265
ENSG00000224559	0.472693	0.42265	LINC01087
ENSG00000224578	0.0609373	0.42265
ENSG00000224605	1.26677	0.42265
ENSG00000224612	0.16362	0.42265
ENSG00000224625	0.115014	0.42265
ENSG00000224675	1.04603	0.42265
ENSG00000224699	0.888997	0.42265	LAMTOR5-AS1
ENSG00000224714	0.0967923	0.42265	LOC101928887
ENSG00000224715	0.736308	0.42265	LOC339685
ENSG00000224739	0.0627402	0.42265
ENSG00000224746	0.753374	0.42265	LOC101928915
ENSG00000224790	0.0967923	0.42265
ENSG00000224808	0.437949	0.42265
ENSG00000224852	0.861532	0.42265
ENSG00000224853	0.0967923	0.42265
ENSG00000224880	0.0627402	0.42265
ENSG00000224947	0.706385	0.42265
ENSG00000224960	0.254269	0.42265	SMEK3P
ENSG00000224973	0.0627402	0.42265	LARGE-AS1
ENSG00000225010	0.0627402	0.42265
ENSG00000225014	0.592973	0.42265
ENSG00000225015	1.81031	0.42265
ENSG00000225037	0.0967923	0.42265
ENSG00000225045	0.765997	0.42265
ENSG00000225083	2.22692	0.42265
ENSG00000225101	0.764458	0.42265
ENSG00000225137	0.0609373	0.42265
ENSG00000225138	0.115014	0.42265	LOC100288152
ENSG00000225151	0.0627402	0.42265
ENSG00000225159	0.115014	0.42265
ENSG00000225198	0.0967923	0.42265
ENSG00000225215	0.28548	0.42265
ENSG00000225241	1.06979	0.42265
ENSG00000225258	0.0627402	0.42265
ENSG00000225295	0.0967923	0.42265
ENSG00000225349	0.629419	0.42265
ENSG00000225353	0.0627402	0.42265
ENSG00000225356	0.0609373	0.42265
ENSG00000225385	0.753374	0.42265
ENSG00000225411	0.553537	0.42265
ENSG00000225420	0.804081	0.42265	LOC101928371
ENSG00000225434	1.06837	0.42265	LINC01504
ENSG00000225444	0.246293	0.42265
ENSG00000225471	0.0967923	0.42265
ENSG00000225484	1.52219	0.42265
ENSG00000225539	0.753374	0.42265	LOC101927406
ENSG00000225546	0.306596	0.42265
ENSG00000225594	2.15895	0.42265
ENSG00000225595	0.0609373	0.42265	LOC401242
ENSG00000225674	0.0967923	0.42265
ENSG00000225684	0.167977	0.42265	FAM225B
ENSG00000225746	0.167977	0.42265	SNHG23
ENSG00000225764	0.921629	0.42265
ENSG00000225774	0.0609373	0.42265
ENSG00000225791	0.167977	0.42265	TRAM2-AS1
ENSG00000225796	2.50623	0.42265
ENSG00000225832	2.72087	0.42265
ENSG00000225881	2.2558	0.42265	LOC100506937
ENSG00000225882	1.99059	0.42265
ENSG00000225883	0.542592	0.42265
ENSG00000225937	1.76132	0.42265	PCA3
ENSG00000225944	0.520402	0.42265
ENSG00000225949	0.0967923	0.42265
ENSG00000225959	0.640371	0.42265
ENSG00000225971	0.0967923	0.42265
ENSG00000225975	0.563785	0.42265	LINC01534
ENSG00000225976	0.0627402	0.42265
ENSG00000225984	0.529384	0.42265
ENSG00000226002	0.327407	0.42265
ENSG00000226015	0.0609373	0.42265
ENSG00000226049	0.0609373	0.42265
ENSG00000226053	1.56917	0.42265	LOC729987
ENSG00000226085	0.0967923	0.42265
ENSG00000226091	1.46562	0.42265	LINC00937
ENSG00000226102	0.16362	0.42265
ENSG00000226117	0.0967923	0.42265
ENSG00000226121	0.0627402	0.42265	AHCTF1P1
ENSG00000226185	0.764458	0.42265
ENSG00000226186	0.390876	0.42265
ENSG00000226204	0.736308	0.42265
ENSG00000226206	0.706406	0.42265
ENSG00000226240	0.0609373	0.42265	LINC00381
ENSG00000226245	2.32896	0.42265	ZNF32-AS1
ENSG00000226268	0.0967923	0.42265
ENSG00000226296	0.0627402	0.42265
ENSG00000226301	0.0609373	0.42265
ENSG00000226339	1.05806	0.42265
ENSG00000226340	0.944751	0.42265
ENSG00000226367	0.115014	0.42265	ST7-AS2
ENSG00000226380	1.49686	0.42265
ENSG00000226389	0.0609373	0.42265
ENSG00000226414	0.563785	0.42265
ENSG00000226432	0.16362	0.42265
ENSG00000226435	0.0609373	0.42265	ANKRD18DP
ENSG00000226436	0.0609373	0.42265
ENSG00000226453	0.115014	0.42265
ENSG00000226465	1.00803	0.42265
ENSG00000226472	0.115014	0.42265
ENSG00000226486	0.167977	0.42265
ENSG00000226491	1.79	0.42265
ENSG00000226522	0.487564	0.42265
ENSG00000226578	1.72038	0.42265
ENSG00000226598	0.0609373	0.42265	LOC101927630
ENSG00000226616	0.306596	0.42265
ENSG00000226677	0.115014	0.42265	IGBP1P1
ENSG00000226724	0.994666	0.42265
ENSG00000226733	1.31086	0.42265	LOC100505985
ENSG00000226752	1.03058	0.42265	PSMD5-AS1
ENSG00000226758	0.0627402	0.42265
ENSG00000226792	0.327407	0.42265	LINC00371
ENSG00000226798	0.0967923	0.42265
ENSG00000226801	0.28548	0.42265
ENSG00000226816	1.14478	0.42265
ENSG00000226827	1.02103	0.42265
ENSG00000226855	0.115014	0.42265
ENSG00000226897	0.115014	0.42265
ENSG00000226945	0.0627402	0.42265
ENSG00000226950	0.0609373	0.42265	DANCR
ENSG00000226985	1.06225	0.42265	LINC01203
ENSG00000226995	1.5282	0.42265	LINC00658
ENSG00000227018	0.306596	0.42265
ENSG00000227042	0.452183	0.42265
ENSG00000227067	0.0967923	0.42265
ENSG00000227075	0.360173	0.42265
ENSG00000227102	1.40125	0.42265
ENSG00000227110	0.0609373	0.42265
ENSG00000227158	0.775251	0.42265
ENSG00000227199	0.0609373	0.42265	ST7-AS1
ENSG00000227225	0.0627402	0.42265
ENSG00000227232	0.0967923	0.42265
ENSG00000227240	0.95921	0.42265
ENSG00000227258	1.29518	0.42265	SMIM2-AS1
ENSG00000227295	0.246293	0.42265
ENSG00000227306	1.33148	0.42265	LOC100505570
ENSG00000227347	0.0627402	0.42265
ENSG00000227354	0.0609373	0.42265	RBM26-AS1
ENSG00000227363	0.0609373	0.42265
ENSG00000227374	0.0967923	0.42265
ENSG00000227376	1.72634	0.42265
ENSG00000227449	1.57093	0.42265	KGFLP1
ENSG00000227455	1.12253	0.42265
ENSG00000227477	0.0609373	0.42265	STK4-AS1
ENSG00000227517	0.941197	0.42265	LINC01483
ENSG00000227525	0.0967923	0.42265
ENSG00000227544	0.0609373	0.42265	LOC100506725
ENSG00000227555	0.292227	0.42265	LOC286370
ENSG00000227558	0.320086	0.42265	PGM5P2
ENSG00000227579	1.42866	0.42265
ENSG00000227617	0.248189	0.42265	CERS6-AS1
ENSG00000227675	1.0064	0.42265
ENSG00000227681	0.246293	0.42265
ENSG00000227683	0.724636	0.42265
ENSG00000227718	0.0609373	0.42265
ENSG00000227738	0.874016	0.42265
ENSG00000227791	0.0967923	0.42265
ENSG00000227892	1.74662	0.42265
ENSG00000227895	0.625982	0.42265	ISX-AS1
ENSG00000227908	0.775251	0.42265	FLJ31104
ENSG00000227963	0.0627402	0.42265	LOC440600
ENSG00000227999	1.62454	0.42265
ENSG00000228020	1.45533	0.42265
ENSG00000228041	0.0967923	0.42265
ENSG00000228057	0.115014	0.42265
ENSG00000228106	1.41183	0.42265
ENSG00000228107	1.28194	0.42265
ENSG00000228109	1.94824	0.42265	MFI2-AS1
ENSG00000228191	2.15388	0.42265
ENSG00000228205	0.0627402	0.42265
ENSG00000228217	0.167977	0.42265
ENSG00000228221	1.25389	0.42265	LINC00578
ENSG00000228223	1.23434	0.42265	HCG11
ENSG00000228235	0.487564	0.42265
ENSG00000228252	0.0627402	0.42265
ENSG00000228255	0.980919	0.42265
ENSG00000228262	0.0609373	0.42265
ENSG00000228272	0.882719	0.42265
ENSG00000228305	0.320086	0.42265
ENSG00000228318	0.0967923	0.42265
ENSG00000228389	0.115014	0.42265
ENSG00000228415	2.10505	0.42265
ENSG00000228430	0.320086	0.42265
ENSG00000228451	0.0609373	0.42265
ENSG00000228557	0.0967923	0.42265
ENSG00000228560	0.446937	0.42265
ENSG00000228598	0.0627402	0.42265	MACC1-AS1
ENSG00000228624	1.47069	0.42265	LOC101927768
ENSG00000228689	0.654303	0.42265	LOC101927082
ENSG00000228697	0.327407	0.42265	LOC100505918
ENSG00000228711	0.0609373	0.42265
ENSG00000228786	0.0627402	0.42265
ENSG00000228793	0.452183	0.42265
ENSG00000228851	0.292227	0.42265
ENSG00000228853	0.0609373	0.42265	NEGR1-IT1
ENSG00000228861	0.0967923	0.42265
ENSG00000228877	1.5026	0.42265	LOC100506532
ENSG00000228941	1.18975	0.42265
ENSG00000228948	0.167977	0.42265
ENSG00000228976	0.0967923	0.42265
ENSG00000228981	0.0609373	0.42265
ENSG00000228998	0.452183	0.42265
ENSG00000229007	0.0609373	0.42265
ENSG00000229036	1.66317	0.42265
ENSG00000229052	0.452183	0.42265
ENSG00000229056	0.0967923	0.42265	LOC101927482
ENSG00000229089	1.47821	0.42265	ANKRD20A5P
ENSG00000229092	0.0609373	0.42265
ENSG00000229097	0.0609373	0.42265
ENSG00000229133	0.0609373	0.42265
ENSG00000229152	2.29911	0.42265
ENSG00000229153	1.82015	0.42265	EPHA1-AS1
ENSG00000229154	0.0967923	0.42265	KCNQ5-AS1
ENSG00000229175	0.0609373	0.42265	LINC00382
ENSG00000229246	0.0609373	0.42265
ENSG00000229251	0.0967923	0.42265
ENSG00000229267	0.724636	0.42265	LOC101928103
ENSG00000229276	0.0609373	0.42265
ENSG00000229336	0.592973	0.42265
ENSG00000229349	0.246293	0.42265
ENSG00000229358	0.765997	0.42265	DPY19L1P1
ENSG00000229419	0.654303	0.42265	RALGAPA1P
ENSG00000229420	0.0627402	0.42265
ENSG00000229455	0.654303	0.42265
ENSG00000229532	0.90559	0.42265
ENSG00000229567	0.0627402	0.42265
ENSG00000229658	0.980919	0.42265
ENSG00000229666	0.0609373	0.42265
ENSG00000229670	1.18721	0.42265
ENSG00000229690	2.47669	0.42265
ENSG00000229695	0.0609373	0.42265
ENSG00000229794	2.22758	0.42265
ENSG00000229821	0.0627402	0.42265
ENSG00000229847	0.115014	0.42265	EMX2OS
ENSG00000229880	0.246293	0.42265
ENSG00000229928	1.12452	0.42265
ENSG00000229932	0.0609373	0.42265
ENSG00000229935	0.0627402	0.42265
ENSG00000229938	0.0967923	0.42265
ENSG00000229944	0.115014	0.42265
ENSG00000229954	0.492331	0.42265
ENSG00000230021	0.944751	0.42265
ENSG00000230023	0.167977	0.42265	LOC284632
ENSG00000230067	0.0967923	0.42265
ENSG00000230091	2.24773	0.42265	TMEM254-AS1
ENSG00000230124	0.931932	0.42265
ENSG00000230131	1.86448	0.42265
ENSG00000230158	1.54737	0.42265
ENSG00000230169	0.563785	0.42265
ENSG00000230174	0.640371	0.42265	LINC01149
ENSG00000230177	0.0609373	0.42265
ENSG00000230186	0.167977	0.42265
ENSG00000230189	0.553537	0.42265
ENSG00000230190	0.861532	0.42265
ENSG00000230207	0.292227	0.42265
ENSG00000230225	0.0627402	0.42265
ENSG00000230392	0.292227	0.42265	LOC101928336
ENSG00000230438	1.97319	0.42265
ENSG00000230446	0.0967923	0.42265
ENSG00000230484	0.0609373	0.42265
ENSG00000230525	0.16362	0.42265	LOC101060019
ENSG00000230528	0.360173	0.42265
ENSG00000230534	0.292227	0.42265
ENSG00000230539	0.827891	0.42265	AOAH-IT1
ENSG00000230548	1.10326	0.42265
ENSG00000230551	0.327407	0.42265	CSNK1A1
ENSG00000230606	1.19809	0.42265
ENSG00000230630	0.922484	0.42265	DNM3OS
ENSG00000230655	0.0609373	0.42265
ENSG00000230667	0.28548	0.42265	SETSIP
ENSG00000230695	0.16362	0.42265
ENSG00000230725	0.320086	0.42265	LOC284798
ENSG00000230730	0.213056	0.42265
ENSG00000230782	1.325	0.42265	LOC340512
ENSG00000230894	1.44824	0.42265
ENSG00000230903	0.0627402	0.42265
ENSG00000230950	0.0609373	0.42265
ENSG00000231022	0.736308	0.42265
ENSG00000231023	0.246293	0.42265	LINC00326
ENSG00000231025	0.16362	0.42265
ENSG00000231039	0.611542	0.42265
ENSG00000231040	0.437949	0.42265
ENSG00000231043	0.0627402	0.42265
ENSG00000231074	0.419723	0.42265	HCG18
ENSG00000231125	0.0609373	0.42265
ENSG00000231159	0.0967923	0.42265
ENSG00000231189	0.0627402	0.42265
ENSG00000231234	0.629419	0.42265
ENSG00000231259	0.0967923	0.42265	LOC285074
ENSG00000231312	0.622342	0.42265	LOC728730
ENSG00000231329	0.921629	0.42265
ENSG00000231371	1.50238	0.42265
ENSG00000231409	0.0967923	0.42265
ENSG00000231414	0.0609373	0.42265
ENSG00000231431	0.419723	0.42265	LOC440910
ENSG00000231448	0.306596	0.42265
ENSG00000231459	1.26677	0.42265	LINC00032
ENSG00000231487	1.43948	0.42265
ENSG00000231503	0.0609373	0.42265
ENSG00000231518	0.0609373	0.42265
ENSG00000231570	0.452183	0.42265
ENSG00000231607	0.553537	0.42265
ENSG00000231660	1.47821	0.42265
ENSG00000231663	0.360173	0.42265	LOC101927765
ENSG00000231697	0.0967923	0.42265
ENSG00000231703	1.95838	0.42265
ENSG00000231721	1.43407	0.42265	LINC-PINT
ENSG00000231768	0.0627402	0.42265	LINC01354
ENSG00000231799	0.95921	0.42265
ENSG00000231817	0.0967923	0.42265
ENSG00000231889	0.529384	0.42265	TRAF3IP2-AS1
ENSG00000231918	0.320086	0.42265	LOC730100
ENSG00000231933	0.248189	0.42265
ENSG00000231940	0.0967923	0.42265
ENSG00000231969	0.573659	0.42265	LOC101929231
ENSG00000231980	0.306596	0.42265
ENSG00000232000	0.16362	0.42265
ENSG00000232034	0.765997	0.42265
ENSG00000232079	0.292227	0.42265	LOC284825
ENSG00000232111	2.20075	0.42265
ENSG00000232148	0.563785	0.42265
ENSG00000232151	0.213056	0.42265
ENSG00000232159	0.0609373	0.42265	RAB9BP1
ENSG00000232265	1.19536	0.42265	LOC100505824
ENSG00000232284	0.828373	0.42265	GNG12-AS1
ENSG00000232295	1.52492	0.42265
ENSG00000232359	0.0609373	0.42265
ENSG00000232373	2.06774	0.42265
ENSG00000232385	0.0609373	0.42265
ENSG00000232386	0.0627402	0.42265
ENSG00000232430	1.54101	0.42265
ENSG00000232445	0.625982	0.42265	LOC101927746
ENSG00000232460	0.246293	0.42265
ENSG00000232499	1.13604	0.42265
ENSG00000232520	0.115014	0.42265	LOC151484
ENSG00000232537	0.0627402	0.42265	LOC100509303
ENSG00000232542	0.0967923	0.42265
ENSG00000232545	0.0627402	0.42265
ENSG00000232561	0.213056	0.42265
ENSG00000232571	0.246293	0.42265
ENSG00000232593	0.437949	0.42265
ENSG00000232599	0.411079	0.42265
ENSG00000232613	1.50545	0.42265
ENSG00000232668	0.592973	0.42265
ENSG00000232682	0.16362	0.42265
ENSG00000232745	0.592973	0.42265
ENSG00000232749	0.861532	0.42265
ENSG00000232756	0.16362	0.42265
ENSG00000232842	0.0967923	0.42265
ENSG00000232849	0.0967923	0.42265
ENSG00000232888	0.254269	0.42265
ENSG00000232907	1.38251	0.42265	DLGAP4-AS1
ENSG00000232922	0.611542	0.42265
ENSG00000232927	0.0627402	0.42265
ENSG00000232928	0.0627402	0.42265
ENSG00000232940	0.0627402	0.42265	HCG25
ENSG00000232953	0.360173	0.42265
ENSG00000232973	0.625982	0.42265	CYP1B1-AS1
ENSG00000232995	1.84666	0.42265	RGS5
ENSG00000233008	1.79516	0.42265
ENSG00000233012	1.82232	0.42265
ENSG00000233013	0.0627402	0.42265
ENSG00000233084	0.16362	0.42265
ENSG00000233087	0.0627402	0.42265
ENSG00000233183	0.752602	0.42265	LOC100653005
ENSG00000233225	0.0967923	0.42265
ENSG00000233363	1.0832	0.42265
ENSG00000233367	0.246293	0.42265
ENSG00000233384	1.04605	0.42265
ENSG00000233410	0.292227	0.42265
ENSG00000233420	0.246293	0.42265
ENSG00000233426	0.0609373	0.42265
ENSG00000233437	1.23292	0.42265	LOC100130849
ENSG00000233452	0.254269	0.42265	STXBP5-AS1
ENSG00000233516	0.452183	0.42265
ENSG00000233517	0.529384	0.42265
ENSG00000233534	0.654303	0.42265
ENSG00000233536	2.7936	0.42265
ENSG00000233569	0.663297	0.42265	LOC101928797
ENSG00000233577	0.752602	0.42265	LOC101929416
ENSG00000233593	0.679381	0.42265	LOC149351
ENSG00000233622	0.16362	0.42265
ENSG00000233642	1.60544	0.42265	GPR158-AS1
ENSG00000233646	0.888997	0.42265
ENSG00000233651	0.0627402	0.42265	LOC101927827
ENSG00000233712	1.12452	0.42265
ENSG00000233724	1.06979	0.42265
ENSG00000233764	0.0967923	0.42265
ENSG00000233776	0.0609373	0.42265	LINC01251
ENSG00000233834	0.0627402	0.42265	LOC100506098
ENSG00000233859	0.0627402	0.42265
ENSG00000233868	0.115014	0.42265
ENSG00000233871	0.563785	0.42265
ENSG00000233894	0.292227	0.42265
ENSG00000233922	0.753374	0.42265
ENSG00000233956	0.532536	0.42265
ENSG00000233973	0.0609373	0.42265	LINC01360
ENSG00000233981	1.36843	0.42265
ENSG00000234009	0.625982	0.42265
ENSG00000234020	1.50545	0.42265
ENSG00000234026	0.382619	0.42265	LOC101927063
ENSG00000234031	0.0967923	0.42265
ENSG00000234065	1.76299	0.42265
ENSG00000234072	0.0609373	0.42265
ENSG00000234142	0.167977	0.42265
ENSG00000234155	0.0609373	0.42265	LOC101928820
ENSG00000234156	0.0627402	0.42265
ENSG00000234182	0.167977	0.42265
ENSG00000234222	0.510575	0.42265
ENSG00000234234	0.0967923	0.42265
ENSG00000234268	0.0627402	0.42265
ENSG00000234304	0.352368	0.42265
ENSG00000234338	1.39415	0.42265
ENSG00000234393	1.47197	0.42265
ENSG00000234407	0.796177	0.42265
ENSG00000234420	0.573659	0.42265	ZNF37BP
ENSG00000234423	0.306596	0.42265	LINC01250
ENSG00000234429	0.510575	0.42265
ENSG00000234480	0.657749	0.42265
ENSG00000234485	0.0967923	0.42265
ENSG00000234491	0.0609373	0.42265
ENSG00000234498	0.0609373	0.42265	RPL13AP20
ENSG00000234536	0.0627402	0.42265
ENSG00000234551	2.7306	0.42265	LOC101930454
ENSG00000234571	0.90559	0.42265
ENSG00000234654	0.0967923	0.42265
ENSG00000234667	2.25271	0.42265
ENSG00000234690	0.446937	0.42265	LOC101927043
ENSG00000234711	0.0609373	0.42265
ENSG00000234715	0.679381	0.42265	LOC101927870
ENSG00000234763	2.11074	0.42265
ENSG00000234781	0.563785	0.42265	LINC01103
ENSG00000234785	0.0609373	0.42265
ENSG00000234840	0.0609373	0.42265	LINC01239
ENSG00000234902	0.0609373	0.42265
ENSG00000234917	0.0967923	0.42265
ENSG00000234925	0.0609373	0.42265
ENSG00000234939	1.76747	0.42265
ENSG00000234964	0.0967923	0.42265
ENSG00000234978	0.0609373	0.42265
ENSG00000234981	0.0967923	0.42265
ENSG00000234982	0.0609373	0.42265
ENSG00000235013	0.0609373	0.42265
ENSG00000235036	0.411079	0.42265
ENSG00000235045	0.360173	0.42265
ENSG00000235050	0.828373	0.42265
ENSG00000235070	0.446937	0.42265
ENSG00000235106	0.922484	0.42265	LINC00094
ENSG00000235121	1.92407	0.42265
ENSG00000235123	0.679381	0.42265	DSCAM-AS1
ENSG00000235128	0.246293	0.42265
ENSG00000235145	0.0627402	0.42265
ENSG00000235146	0.553537	0.42265
ENSG00000235174	0.0627402	0.42265
ENSG00000235175	0.0609373	0.42265
ENSG00000235225	0.0967923	0.42265
ENSG00000235257	0.738822	0.42265	ITGA9-AS1
ENSG00000235264	0.0967923	0.42265
ENSG00000235272	0.0609373	0.42265
ENSG00000235319	1.00952	0.42265
ENSG00000235366	0.292227	0.42265
ENSG00000235370	0.0609373	0.42265
ENSG00000235381	0.452183	0.42265
ENSG00000235410	0.0967923	0.42265	LOC101928453
ENSG00000235436	0.0609373	0.42265	DPY19L2P4
ENSG00000235461	0.0967923	0.42265	LOC101928128
ENSG00000235482	0.0967923	0.42265
ENSG00000235486	0.0609373	0.42265
ENSG00000235508	0.0609373	0.42265
ENSG00000235529	1.62454	0.42265	AGAP1-IT1
ENSG00000235539	0.472693	0.42265
ENSG00000235544	1.81031	0.42265
ENSG00000235582	0.0967923	0.42265
ENSG00000235587	0.0967923	0.42265
ENSG00000235597	1.14231	0.42265	LINC01102
ENSG00000235613	1.3247	0.42265
ENSG00000235619	1.14105	0.42265
ENSG00000235621	0.213056	0.42265	LINC00494
ENSG00000235647	0.16362	0.42265
ENSG00000235740	0.563785	0.42265	LOC285740
ENSG00000235821	0.306596	0.42265	IFITM4P
ENSG00000235823	0.115014	0.42265
ENSG00000235827	0.306596	0.42265
ENSG00000235876	0.16362	0.42265
ENSG00000235888	0.573659	0.42265
ENSG00000235917	0.246293	0.42265
ENSG00000235947	0.0967923	0.42265	EGOT
ENSG00000235999	0.0627402	0.42265
ENSG00000236068	0.724636	0.42265
ENSG00000236069	0.0967923	0.42265
ENSG00000236078	0.115014	0.42265	LINC01447
ENSG00000236114	0.28548	0.42265
ENSG00000236144	1.15888	0.42265	TMEM147-AS1
ENSG00000236211	0.0967923	0.42265
ENSG00000236213	0.0609373	0.42265
ENSG00000236242	0.0609373	0.42265	MYO16-AS1
ENSG00000236252	0.452183	0.42265	LOC101928381
ENSG00000236266	0.663297	0.42265
ENSG00000236277	1.79513	0.42265
ENSG00000236295	0.167977	0.42265	LOC102723329
ENSG00000236318	0.115014	0.42265	LOC102659288
ENSG00000236323	0.213056	0.42265
ENSG00000236333	0.753374	0.42265	TRHDE-AS1
ENSG00000236335	0.0967923	0.42265
ENSG00000236383	0.0967923	0.42265	LINC00854
ENSG00000236427	0.850578	0.42265
ENSG00000236438	0.0627402	0.42265	LOC101928670
ENSG00000236445	1.72337	0.42265	LINC00608
ENSG00000236452	0.320086	0.42265
ENSG00000236466	0.0967923	0.42265	LOC101926898
ENSG00000236467	0.16362	0.42265	KCNMA1-AS1
ENSG00000236539	0.0609373	0.42265
ENSG00000236582	0.492331	0.42265
ENSG00000236651	0.306596	0.42265
ENSG00000236673	0.0609373	0.42265
ENSG00000236676	0.497139	0.42265
ENSG00000236679	0.382619	0.42265
ENSG00000236713	0.625982	0.42265
ENSG00000236744	1.91063	0.42265
ENSG00000236780	0.16362	0.42265	LOC644838
ENSG00000236790	0.0609373	0.42265	LINC00299
ENSG00000236801	0.0609373	0.42265
ENSG00000236814	0.115014	0.42265
ENSG00000236816	0.0627402	0.42265
ENSG00000236842	1.21718	0.42265
ENSG00000236847	0.0967923	0.42265
ENSG00000236852	1.09243	0.42265
ENSG00000236862	0.0967923	0.42265
ENSG00000236864	0.777939	0.42265
ENSG00000236886	1.04036	0.42265
ENSG00000236913	0.0609373	0.42265
ENSG00000236936	1.03283	0.42265
ENSG00000236977	0.972147	0.42265	ANKRD44-IT1
ENSG00000237053	0.492331	0.42265
ENSG00000237055	1.39373	0.42265
ENSG00000237153	0.654303	0.42265
ENSG00000237161	0.0967923	0.42265	LOC646214
ENSG00000237187	1.65335	0.42265	NR2F1-AS1
ENSG00000237248	0.472693	0.42265	LINC00987
ENSG00000237250	0.492331	0.42265	LOC100130331
ENSG00000237257	0.320086	0.42265
ENSG00000237263	0.89531	0.42265
ENSG00000237280	0.563785	0.42265
ENSG00000237281	0.791052	0.42265
ENSG00000237294	0.115014	0.42265
ENSG00000237300	0.980919	0.42265
ENSG00000237321	2.05149	0.42265
ENSG00000237325	0.654303	0.42265
ENSG00000237329	1.80782	0.42265
ENSG00000237350	0.0609373	0.42265
ENSG00000237401	0.0967923	0.42265	LINC01304
ENSG00000237426	0.0609373	0.42265
ENSG00000237442	0.390876	0.42265
ENSG00000237468	1.10337	0.42265	LOC101928661
ENSG00000237500	2.0274	0.42265
ENSG00000237550	0.0967923	0.42265
ENSG00000237574	0.292227	0.42265	LOC101927924
ENSG00000237596	1.60968	0.42265
ENSG00000237641	0.16362	0.42265
ENSG00000237642	0.167977	0.42265
ENSG00000237668	0.0609373	0.42265
ENSG00000237685	0.0967923	0.42265	LOC101928124
ENSG00000237713	0.0609373	0.42265
ENSG00000237742	0.681049	0.42265
ENSG00000237749	0.0609373	0.42265
ENSG00000237757	0.0609373	0.42265
ENSG00000237758	0.0967923	0.42265
ENSG00000237761	1.62982	0.42265
ENSG00000237773	0.0609373	0.42265	LOC101927609
ENSG00000237775	1.18407	0.42265
ENSG00000237838	1.17365	0.42265
ENSG00000237840	0.0609373	0.42265	FAM21FP
ENSG00000237850	0.419723	0.42265
ENSG00000237851	0.411079	0.42265
ENSG00000237856	2.35893	0.42265
ENSG00000237921	1.33816	0.42265
ENSG00000237937	0.706385	0.42265	LOC101929011
ENSG00000237943	0.248189	0.42265	PRKCQ-AS1
ENSG00000237945	1.29955	0.42265	LINC00649
ENSG00000237961	0.520402	0.42265
ENSG00000237971	1.74662	0.42265
ENSG00000238009	0.0609373	0.42265	LOC101927589
ENSG00000238018	0.0967923	0.42265
ENSG00000238042	0.419723	0.42265
ENSG00000238063	1.26677	0.42265
ENSG00000238105	0.0609373	0.42265	GOLGA2P5
ENSG00000238113	0.0967923	0.42265
ENSG00000238132	0.0967923	0.42265
ENSG00000238142	0.0967923	0.42265
ENSG00000238195	1.05806	0.42265
ENSG00000238236	0.721589	0.42265
ENSG00000238288	0.327407	0.42265
ENSG00000238291	0.0627402	0.42265
ENSG00000238329	0.861532	0.42265
ENSG00000238408	0.292227	0.42265
ENSG00000238508	0.980919	0.42265
ENSG00000238546	0.472693	0.42265
ENSG00000238755	0.0967923	0.42265
ENSG00000238905	0.0627402	0.42265
ENSG00000238938	0.248189	0.42265
ENSG00000238948	0.0627402	0.42265
ENSG00000239024	0.0627402	0.42265
ENSG00000239065	2.60485	0.42265
ENSG00000239172	0.0627402	0.42265
ENSG00000239219	2.21352	0.42265	LOC100128164
ENSG00000239226	0.921629	0.42265
ENSG00000239280	0.532536	0.42265
ENSG00000239435	0.0967923	0.42265
ENSG00000239445	1.24816	0.42265	ST3GAL6-AS1
ENSG00000239532	0.0627402	0.42265
ENSG00000239557	0.167977	0.42265
ENSG00000239559	0.0967923	0.42265
ENSG00000239569	0.777939	0.42265
ENSG00000239719	0.0609373	0.42265
ENSG00000239997	0.0609373	0.42265
ENSG00000240036	0.0627402	0.42265
ENSG00000240087	0.0609373	0.42265
ENSG00000240103	0.0967923	0.42265
ENSG00000240216	0.0627402	0.42265
ENSG00000240231	0.0609373	0.42265
ENSG00000240238	1.40825	0.42265
ENSG00000240241	0.487564	0.42265
ENSG00000240393	1.27268	0.42265
ENSG00000240404	0.0627402	0.42265
ENSG00000240509	0.248189	0.42265
ENSG00000240549	0.360173	0.42265	THOC7-AS1
ENSG00000240661	0.382619	0.42265
ENSG00000240752	0.115014	0.42265
ENSG00000240759	0.167977	0.42265
ENSG00000240854	0.320086	0.42265
ENSG00000240869	0.167977	0.42265
ENSG00000241007	0.0609373	0.42265
ENSG00000241081	0.446937	0.42265
ENSG00000241103	0.0627402	0.42265
ENSG00000241158	0.360188	0.42265	ADAMTS9-AS1
ENSG00000241335	0.492331	0.42265	RNA5-8S5
ENSG00000241367	0.0609373	0.42265
ENSG00000241411	0.0609373	0.42265
ENSG00000241472	1.18168	0.42265	PTPRG-AS1
ENSG00000241525	1.16468	0.42265
ENSG00000241612	0.0609373	0.42265
ENSG00000241652	0.0967923	0.42265
ENSG00000241684	0.0609373	0.42265	ADAMTS9-AS2
ENSG00000241732	0.382619	0.42265
ENSG00000241741	0.0609373	0.42265
ENSG00000241764	0.690728	0.42265
ENSG00000241899	1.71738	0.42265
ENSG00000241941	0.306596	0.42265
ENSG00000242034	0.452183	0.42265
ENSG00000242088	0.0627402	0.42265
ENSG00000242125	0.0627402	0.42265
ENSG00000242288	0.532536	0.42265
ENSG00000242405	0.0627402	0.42265
ENSG00000242473	0.0967923	0.42265
ENSG00000242571	0.0967923	0.42265
ENSG00000242660	0.0627402	0.42265
ENSG00000242661	0.115014	0.42265
ENSG00000242687	1.12452	0.42265	LOC101927550
ENSG00000242748	0.0609373	0.42265
ENSG00000242767	0.0967923	0.42265
ENSG00000242795	0.0967923	0.42265
ENSG00000242882	0.77903	0.42265
ENSG00000242970	0.213056	0.42265
ENSG00000243007	0.0627402	0.42265
ENSG00000243039	0.246293	0.42265
ENSG00000243058	0.0967923	0.42265
ENSG00000243071	0.0609373	0.42265
ENSG00000243107	0.327407	0.42265
ENSG00000243176	0.0627402	0.42265
ENSG00000243181	0.0967923	0.42265
ENSG00000243193	1.06837	0.42265
ENSG00000243199	0.248189	0.42265
ENSG00000243273	0.0627402	0.42265
ENSG00000243276	0.446937	0.42265
ENSG00000243429	0.0609373	0.42265
ENSG00000243478	0.213056	0.42265	AOX2P
ENSG00000243532	0.0609373	0.42265
ENSG00000243547	0.0627402	0.42265
ENSG00000243587	0.213056	0.42265
ENSG00000243711	0.874016	0.42265
ENSG00000243733	1.36082	0.42265
ENSG00000243766	0.0627402	0.42265	HOTTIP
ENSG00000243779	0.0627402	0.42265
ENSG00000243792	0.360188	0.42265
ENSG00000243797	0.411079	0.42265
ENSG00000243836	0.765997	0.42265	WDR86-AS1
ENSG00000243838	0.306596	0.42265
ENSG00000243988	0.0609373	0.42265
ENSG00000244021	0.0967923	0.42265
ENSG00000244063	1.51975	0.42265
ENSG00000244101	0.419723	0.42265
ENSG00000244125	1.42861	0.42265
ENSG00000244245	0.246293	0.42265
ENSG00000244251	0.0609373	0.42265
ENSG00000244292	0.167977	0.42265
ENSG00000244459	1.02266	0.42265	LOC100507054
ENSG00000244490	2.309	0.42265
ENSG00000244567	0.0609373	0.42265
ENSG00000244582	0.0627402	0.42265
ENSG00000244604	0.254269	0.42265
ENSG00000244625	0.0627402	0.42265
ENSG00000244627	0.0609373	0.42265
ENSG00000244652	1.82979	0.42265
ENSG00000244701	2.51639	0.42265
ENSG00000244716	0.16362	0.42265
ENSG00000245008	2.24169	0.42265	LOC101929538
ENSG00000245146	1.22248	0.42265	LINC01024
ENSG00000245322	0.775251	0.42265
ENSG00000245522	0.775251	0.42265	LOC440028
ENSG00000245534	0.382619	0.42265	LOC101928784
ENSG00000245614	1.63635	0.42265	DDX11-AS1
ENSG00000245648	2.82498	0.42265	LOC101928100
ENSG00000245651	0.563785	0.42265	LOC283387
ENSG00000245685	0.0967923	0.42265	LOC728339
ENSG00000245768	0.16362	0.42265
ENSG00000245812	0.0627402	0.42265	LOC101927740
ENSG00000245937	0.674521	0.42265
ENSG00000246090	2.09381	0.42265	LOC100507053
ENSG00000246214	1.43528	0.42265	LOC101929524
ENSG00000246228	0.115014	0.42265	CASC8
ENSG00000246250	1.50471	0.42265
ENSG00000246273	0.292227	0.42265	SBF2-AS1
ENSG00000246640	1.58354	0.42265	LOC284080
ENSG00000246695	1.3764	0.42265	RASSF8-AS1
ENSG00000246777	1.90324	0.42265	LOC101927792
ENSG00000246820	0.0967923	0.42265
ENSG00000247157	0.292227	0.42265	LINC01252
ENSG00000247213	1.9402	0.42265
ENSG00000247271	2.27965	0.42265	ZBED5-AS1
ENSG00000247363	0.327407	0.42265	LOC100507250
ENSG00000247372	0.0609373	0.42265
ENSG00000247400	1.15459	0.42265	DNAJC3-AS1
ENSG00000247572	0.0627402	0.42265	CKMT2-AS1
ENSG00000247675	0.0627402	0.42265	LRP4-AS1
ENSG00000247708	2.7359	0.42265	STX18-AS1
ENSG00000247765	0.246293	0.42265
ENSG00000247903	1.40125	0.42265
ENSG00000248079	0.0627402	0.42265	DPH6-AS1
ENSG00000248092	0.882719	0.42265	NNT-AS1
ENSG00000248124	0.0967923	0.42265
ENSG00000248143	0.654303	0.42265
ENSG00000248215	0.0609373	0.42265
ENSG00000248245	0.0967923	0.42265
ENSG00000248268	0.0609373	0.42265
ENSG00000248280	0.0627402	0.42265
ENSG00000248307	0.592973	0.42265	LINC00616
ENSG00000248327	0.706385	0.42265
ENSG00000248330	0.721589	0.42265	LINC00613
ENSG00000248359	0.246293	0.42265
ENSG00000248403	1.1829	0.42265
ENSG00000248434	0.0627402	0.42265
ENSG00000248440	0.352368	0.42265
ENSG00000248445	0.492331	0.42265	SEMA6A-AS1
ENSG00000248474	0.292227	0.42265
ENSG00000248478	0.532536	0.42265
ENSG00000248486	0.77903	0.42265	LOC101929454
ENSG00000248503	0.0609373	0.42265
ENSG00000248510	0.248189	0.42265
ENSG00000248543	0.592973	0.42265
ENSG00000248544	0.976572	0.42265
ENSG00000248546	2.33473	0.42265
ENSG00000248555	0.0609373	0.42265	LINC01339
ENSG00000248632	0.752602	0.42265
ENSG00000248640	0.0967923	0.42265
ENSG00000248673	1.81526	0.42265
ENSG00000248684	1.63092	0.42265
ENSG00000248692	0.542592	0.42265	LPHN3-AS1
ENSG00000248697	0.0609373	0.42265
ENSG00000248725	1.96381	0.42265
ENSG00000248738	0.0627402	0.42265	LOC101929237
ENSG00000248747	0.0967923	0.42265
ENSG00000248752	0.0609373	0.42265
ENSG00000248787	0.931932	0.42265
ENSG00000248791	0.248189	0.42265
ENSG00000248795	0.0609373	0.42265
ENSG00000248810	0.0627402	0.42265	LOC100507639
ENSG00000248840	0.213056	0.42265
ENSG00000248863	0.0609373	0.42265
ENSG00000248869	0.306596	0.42265
ENSG00000248870	0.0967923	0.42265
ENSG00000248873	0.0609373	0.42265
ENSG00000248908	0.804081	0.42265	LOC340107
ENSG00000248927	1.46562	0.42265
ENSG00000248946	0.0967923	0.42265
ENSG00000249042	1.69579	0.42265
ENSG00000249091	1.57901	0.42265
ENSG00000249116	0.0609373	0.42265
ENSG00000249128	0.721589	0.42265	LOC102467225
ENSG00000249244	0.167977	0.42265
ENSG00000249252	0.0609373	0.42265
ENSG00000249264	0.0627402	0.42265
ENSG00000249265	1.89371	0.42265
ENSG00000249274	0.492331	0.42265
ENSG00000249284	2.17084	0.42265
ENSG00000249286	0.520402	0.42265
ENSG00000249307	0.167977	0.42265	LINC01088
ENSG00000249345	2.12659	0.42265	LOC101927592
ENSG00000249395	0.0609373	0.42265	CASC9
ENSG00000249400	0.724636	0.42265
ENSG00000249413	0.0609373	0.42265
ENSG00000249427	1.37023	0.42265
ENSG00000249484	0.529384	0.42265	LINC01470
ENSG00000249497	0.679381	0.42265	LOC101927207
ENSG00000249550	0.292227	0.42265	LINC01234
ENSG00000249551	0.360173	0.42265
ENSG00000249565	0.0609373	0.42265
ENSG00000249574	0.0967923	0.42265	LOC442497
ENSG00000249604	0.532536	0.42265
ENSG00000249617	0.0627402	0.42265
ENSG00000249669	0.0967923	0.42265	MIR143HG
ENSG00000249673	0.0967923	0.42265	NOP14-AS1
ENSG00000249675	0.871811	0.42265
ENSG00000249684	2.07927	0.42265	LOC100128340
ENSG00000249737	0.115014	0.42265
ENSG00000249792	0.0609373	0.42265
ENSG00000249807	0.0609373	0.42265
ENSG00000249816	0.775251	0.42265	LINC00964
ENSG00000249825	0.0967923	0.42265	CTD-2201I18.1
ENSG00000249846	0.679381	0.42265
ENSG00000249867	0.0967923	0.42265
ENSG00000249885	0.952187	0.42265	ARHGEF38-IT1
ENSG00000249896	1.5865	0.42265	LOC285484
ENSG00000249937	0.654303	0.42265	LOC646241
ENSG00000249988	0.246293	0.42265
ENSG00000250017	0.0627402	0.42265
ENSG00000250027	0.95921	0.42265
ENSG00000250033	0.327407	0.42265	SLC7A11-AS1
ENSG00000250040	1.04777	0.42265
ENSG00000250049	0.0609373	0.42265
ENSG00000250088	0.246293	0.42265
ENSG00000250092	1.34313	0.42265
ENSG00000250102	2.22098	0.42265
ENSG00000250155	0.0609373	0.42265
ENSG00000250227	0.0609373	0.42265
ENSG00000250251	1.20963	0.42265	PKD1P1
ENSG00000250267	2.00168	0.42265
ENSG00000250280	1.1101	0.42265
ENSG00000250284	0.0967923	0.42265
ENSG00000250293	0.622342	0.42265
ENSG00000250303	0.0967923	0.42265
ENSG00000250327	0.611542	0.42265
ENSG00000250337	0.0609373	0.42265	LINC01021
ENSG00000250387	0.0967923	0.42265
ENSG00000250393	1.96066	0.42265
ENSG00000250400	0.796177	0.42265	LINC00977
ENSG00000250420	0.213056	0.42265	AACSP1
ENSG00000250421	1.41172	0.42265
ENSG00000250471	0.167977	0.42265
ENSG00000250488	0.0609373	0.42265
ENSG00000250497	0.0967923	0.42265
ENSG00000250501	0.306596	0.42265
ENSG00000250517	0.0627402	0.42265
ENSG00000250624	0.0627402	0.42265
ENSG00000250634	1.45143	0.42265	LINC01182
ENSG00000250651	0.0967923	0.42265
ENSG00000250655	0.0609373	0.42265
ENSG00000250686	0.306596	0.42265
ENSG00000250708	1.3885	0.42265
ENSG00000250735	0.0609373	0.42265
ENSG00000250746	0.16362	0.42265
ENSG00000250838	0.0609373	0.42265
ENSG00000250891	1.05361	0.42265	LOC101927280
ENSG00000250920	1.43528	0.42265
ENSG00000250947	1.02519	0.42265
ENSG00000250979	2.36311	0.42265	LOC392232
ENSG00000251034	0.840196	0.42265
ENSG00000251135	1.65939	0.42265
ENSG00000251136	0.411079	0.42265	LOC101929709
ENSG00000251152	0.542592	0.42265
ENSG00000251194	0.0967923	0.42265
ENSG00000251204	1.16661	0.42265
ENSG00000251206	0.360173	0.42265
ENSG00000251229	1.36843	0.42265
ENSG00000251278	1.03283	0.42265
ENSG00000251292	1.08125	0.42265
ENSG00000251301	0.492331	0.42265
ENSG00000251331	2.38067	0.42265
ENSG00000251339	0.0627402	0.42265
ENSG00000251350	0.0609373	0.42265	LOC100506827
ENSG00000251363	1.36843	0.42265
ENSG00000251372	0.0967923	0.42265	LINC00499
ENSG00000251385	1.99253	0.42265
ENSG00000251418	0.532536	0.42265
ENSG00000251443	0.411079	0.42265
ENSG00000251495	0.115014	0.42265
ENSG00000251504	0.246293	0.42265	LINC01099
ENSG00000251521	0.640371	0.42265
ENSG00000251563	0.0627402	0.42265
ENSG00000251577	0.921629	0.42265
ENSG00000251595	1.49396	0.42265	ABCA11P
ENSG00000251616	0.0967923	0.42265
ENSG00000251620	0.0627402	0.42265	STPG2-AS1
ENSG00000251633	0.510575	0.42265
ENSG00000251637	0.592973	0.42265
ENSG00000251744	1.28932	0.42265
ENSG00000251994	0.360173	0.42265
ENSG00000252010	0.646656	0.42265	SCARNA5
ENSG00000252011	1.81771	0.42265
ENSG00000252062	0.573659	0.42265
ENSG00000252093	1.10977	0.42265
ENSG00000252101	0.625982	0.42265
ENSG00000252164	1.15301	0.42265
ENSG00000252186	0.941197	0.42265
ENSG00000252251	0.0967923	0.42265
ENSG00000252310	0.0627402	0.42265	RNY5
ENSG00000252328	0.0967923	0.42265
ENSG00000252592	1.08969	0.42265
ENSG00000252628	0.654303	0.42265
ENSG00000252629	0.0609373	0.42265
ENSG00000252704	0.0609373	0.42265
ENSG00000252772	0.0967923	0.42265
ENSG00000252828	1.51109	0.42265
ENSG00000252934	0.706385	0.42265
ENSG00000252957	0.553537	0.42265
ENSG00000253023	0.327407	0.42265
ENSG00000253062	0.0627402	0.42265
ENSG00000253105	1.23805	0.42265
ENSG00000253134	0.437949	0.42265
ENSG00000253153	0.0627402	0.42265
ENSG00000253155	1.94937	0.42265
ENSG00000253168	1.42932	0.42265
ENSG00000253180	0.115014	0.42265
ENSG00000253302	0.0609373	0.42265	STAU2-AS1
ENSG00000253318	0.972147	0.42265
ENSG00000253342	0.472693	0.42265
ENSG00000253373	0.411079	0.42265
ENSG00000253384	0.0609373	0.42265
ENSG00000253398	0.510575	0.42265
ENSG00000253401	0.573659	0.42265
ENSG00000253406	2.24673	0.42265	LOC101927031
ENSG00000253454	0.0967923	0.42265
ENSG00000253504	0.0627402	0.42265
ENSG00000253555	0.640371	0.42265
ENSG00000253562	1.52312	0.42265
ENSG00000253581	0.0967923	0.42265
ENSG00000253584	0.115014	0.42265
ENSG00000253614	0.246293	0.42265	LOC286177
ENSG00000253619	2.46404	0.42265
ENSG00000253641	1.01742	0.42265
ENSG00000253642	1.38249	0.42265
ENSG00000253649	1.65979	0.42265
ENSG00000253658	0.921629	0.42265	LOC100505718
ENSG00000253666	1.10326	0.42265
ENSG00000253667	2.49079	0.42265
ENSG00000253669	0.306596	0.42265
ENSG00000253692	0.292227	0.42265
ENSG00000253693	0.872242	0.42265
ENSG00000253696	0.0967923	0.42265
[truncated: 780 more rows]

## Sheet: Primary foll
Primary follicles, noncoding RNA		p<0,05	In bold: annotated via refseq software, the rest (t-test, p<0,05) is annotated based on Ensembl. ID using Genecards.com
Ensembl.ID	means (FPKM)	p.values	Gene symbol	Gene name	Gene size/length	Strand orientation	Type
ENSG00000249614	6.52873	0.000627897	LOC105377349	Uncharacterized	75308	plus	RNA gene affilated with ncRNA class
ENSG00000225912	0.830498	0.000760103	RPL26P36	Ribosomal Protein L26 Pseudogene 36	577	minus	pseudogene
ENSG00000248527	11.0316	0.000917919	MTATP6P1	Mitochondrially Encoded ATP Synthase 6 Pseudogene 1	681	plus	pseudogene
ENSG00000259380	7.20127	0.00104095	RP11-346D14.1 (alias)	Uncharacterized	87293	minus	RNA gene
ENSG00000265150	8.74252	0.00110237	RN7SL2	RNA, 7SL, cytoplasmic 2	299	minus	RNA gene affiliated with SRP RNA class
ENSG00000225630	9.51542	0.00274185	MTND2P28	Mitochondrially Encoded NADH:Ubiquinone Oxidoreductase Core Subunit 2 Pseudogene 28	1047	plus	pseudogene affiliated with lncRNA class
ENSG00000247627	4.2355	0.00292945	MTND4P12	Mitochondrially Encoded NADH:Ubiquinone Oxidoreductase Core Subunit 4 Pseudogene 12	1377	minus	pseudogene affiliated with lncRNA class
ENSG00000220842	3.39146	0.00337428	RPL21P16	Ribosomal Protein L21 Pseudogene 16	582	minus	pseudogene
ENSG00000236552	2.87738	0.00338143	RPL13AP5	Ribosomal Protein L13a Pseudogene 5	658	plus	pseudogene
ENSG00000248923	0.521608	0.00372714	MTND5P11	Mitochondrially Encoded NADH:Ubiquinone Oxidoreductase Core Subunit 5 Pseudogene 11	1812	minus	pseudogene
ENSG00000225914	4.42262	0.00374014	LOC101929163	Uncharacterized	152112	plus	RNA gene affilated with ncRNA class
ENSG00000202198	11.3082	0.00427903	RN7SK	RNA, 7SK Small Nuclear	332	plus	RNA gene affiliated with 7SK RNA class
ENSG00000226958	6.77771	0.00434111	CTD-2328D6.1	Uncharacterized	432	minus	pseudogene
ENSG00000228559	5.21478	0.00450434	RP3-340B19.3 (alias)	Uncharacterized	1038	plus	RNA gene
ENSG00000177410	5.24875	0.00455048	ZFAS1	ZNFX1 Antisense RNA 1	17561	plus	RNA gene affilated with ncRNA class
ENSG00000248360	3.43978	0.00552596	LINC00504	Long Intergenic Non-Protein Coding RNA 504	417705	minus	RNA gene affilated with ncRNA class
ENSG00000229414	7.38043	0.00687168	KCNQ1-AS1	KCNQ1 Antisense RNA 1	21435	minus	RNA gene affilated with ncRNA class
ENSG00000253103	3.82223	0.00694244	LOC101927487/LINC01609	Long Intergenic Non-Protein Coding RNA 1609	137243	minus	RNA gene affilated with ncRNA class
ENSG00000196205	5.85177	0.00723319	EEF1A1P5	Eukaryotic Translation Elongation Factor 1 Alpha 1 Pseudogene 5	1741	plus	pseudogene
ENSG00000213860	0.868021	0.0077784	RPL21P28	Ribosomal Protein L21 Pseudogene 75	568	plus	pseudogene affiliated with lncRNA class
ENSG00000136149	4.25591	0.00790788	RPL13AP25	Ribosomal Protein L13a Pseudogene 25	660	minus	pseudogene
ENSG00000231167	0.142419	0.00879213	YBX1P2	Y-Box Binding Protein 1 Pseudogene 2	1553	minus	pseudogene
ENSG00000241431	0.142419	0.00879213	RPL37P6	Ribosomal Protein L37 Pseudogene 6	403	plus	pseudogene affiliated with lncRNA class
ENSG00000261770	0.142419	0.00879213	CTC-459F4.1 (alias)	Uncharacterized	3666	minus	RNA gene affiliated with lncRNA class
ENSG00000229344	4.36958	0.0092876	MTCO2P12	MT-CO2 Pseudogene 12	682	plus	pseudogene
ENSG00000249119	4.24165	0.00930097	MTND6P4	Mitochondrially Encoded NADH:Ubiquinone Oxidoreductase Core Subunit 6 Pseudogene 4	522	plus	pseudogene affiliated with lncRNA class
ENSG00000227615	5.01313	0.009302	RPS12P22	Ribosomal Protein S12 Pseudogene 22	524	minus	pseudogene
ENSG00000269893	3.83841	0.00962538	SNHG8	Small Nucleolar RNA Host Gene 8	1115	plus	RNA gene affiliated with lncRNA class
ENSG00000198744	3.45603	0.00969636	LOC101929612/MTCO3P12	MT-CO3 Pseudogene 12	547	plus	pseudogene
ENSG00000269821	7.45725	0.0107402	KCNQ1OT1	KCNQ1 Opposite Strand/Antisense Transcript 1	91671	minus	RNA gene affiliated with antisense RNA class
ENSG00000244398	6.25336	0.0116323	RPL36AP37	Ribosomal Protein L36a Pseudogene 37	416	minus	pseudogene
ENSG00000215030	2.08132	0.0125076	RPL13P12	Ribosomal Protein L13 Pseudogene 12	709	minus	pseudogene
ENSG00000265735	2.10626	0.0128254	RN7SL5P	RNA, 7SL, Cytoplasmic 5, Pseudogene	383	plus	pseudogene
ENSG00000237973	5.57597	0.0130874	MTCO1P12	MT-CO1 Pseudogene 12	1543	plus	pseudogene affiliated with lncRNA class
ENSG00000235552	1.97156	0.0131797	RPL6P27	Ribosomal Protein L6 Pseudogene 27	938	minus	pseudogene
ENSG00000236439	1.91904	0.0136592	RPS27P8	Ribosomal Protein S27 Pseudogene 8	345	minus	pseudogene affiliated with antisense RNA class
ENSG00000249348	6.21634	0.0157899	UGDH-AS1	UGDH Antisense RNA 1	66869	plus	RNA gene affilated with ncRNA class
ENSG00000251562	9.34471	0.0162162	MALAT1/NEAT2	Metastasis Associated Lung Adenocarcinoma Transcript 1	8755	plus	RNA gene affilated with ncRNA class
ENSG00000137970	2.05695	0.0166139	RPL7P9	Ribosomal Protein L7 Pseudogene 9	833	minus	pseudogene
ENSG00000247556	5.94971	0.0166934	OIP5-AS1	OIP5 Antisense RNA 1	25748	plus	RNA gene affilated with ncRNA class
ENSG00000251297	2.7524	0.017777	TUBB7P	Tubulin Beta 7 Pseudogene	2537	minus	pseudogene
ENSG00000205871	2.27601	0.017791	RPS3AP47	Ribosomal Protein S3a Pseudogene 47	863	minus	pseudogene
ENSG00000243964	0.466294	0.0194681	RPL23AP65	Ribosomal Protein L23a Pseudogene 65	549	plus	pseudogene
ENSG00000212664	2.45621	0.0199647	RPL17P39	Ribosomal Protein L17 Pseudogene 39	625	minus	pseudogene
ENSG00000214784	1.61846	0.020338	RPS3AP21	Ribosomal Protein S3a Pseudogene 21	883	minus	pseudogene
ENSG00000231747	0.869011	0.0205358	RPS20P11	Ribosomal Protein S20 Pseudogene 11	590	minus	pseudogene
ENSG00000266037	4.33906	0.0210012	RN7SL3	RNA, 7SL, Cytoplasmic 3	299	minus	RNA gene affiliated with SRP RNA class
ENSG00000200312	4.65215	0.0213059	RN7SKP255	RNA, 7SK Small Nuclear Pseudogene 255	313	plus	pseudogene affiliated with 7SK RNA class
ENSG00000253424	5.23884	0.0227228	CTC-436K13.3 (alias)	Uncharacterized	2300	plus	RNA gene
ENSG00000229119	1.98971	0.0229866	RPLP0P9	Ribosomal Protein, Large, P0 Pseudogene	382	plus	pseudogene
ENSG00000249731	4.23937	0.0231138	RP11-259O2.3 (alias)	Uncharacterized	920	plus	RNA gene
ENSG00000238261	1.59427	0.023187	BX004987.8	Uncharacterized	186920	plus	Uncharacterized
ENSG00000263740	2.05329	0.0247311	RN7SL4P	RNA, 7SL, Cytoplasmic 4, Pseudogene	295	plus	pseudogene afilliated with SRP RNA class
ENSG00000222489	2.41073	0.0248397	SNORA79	Small Nucleolar RNA SNORA79	148	minus	RNA gene affiliated with snoRNA class
ENSG00000226360	0.475913	0.0255673	RPL10AP6	Ribosomal Protein L10a Pseudogene 6	714	minus	pseudogene
ENSG00000250584	5.42527	0.0276717	LINC01511	Long Intergenic Non-Protein Coding RNA 1511	14492	minus	RNA gene affilated with ncRNA class
ENSG00000233476	2.17407	0.0286163	EEF1A1P6	Eukaryotic Translation Elongation Factor 1 Alpha 1 Pseudogene 6	1746	minus	pseudogene
ENSG00000234782	0.409998	0.0286429	TPT1P9	Tumor Protein, Translationally-Controlled 1 Pseudogene 9	783	minus	pseudogene
ENSG00000267541	0.432208	0.0291325	MTCO2P2	MT-CO2 Pseudogene 2	243	minus	pseudogene affiliated with lncRNA class
ENSG00000229807	7.61046	0.030216	XIST	X Inactive Specific Transcript	32103	minus	RNA gene affilated with ncRNA class
ENSG00000201793	2.22297	0.0314228	RN7SKP9	RNA, 7SK Small Nuclear Pseudogene 9	299	plus	pseudogene affiliated with 7SK RNA class
ENSG00000220749	2.16517	0.0316694	RPL21P28	Ribosomal Protein L21 Pseudogene 28	566	minus	pseudogene
ENSG00000242071	0.342619	0.0323893	RPL7AP6	Ribosomal Protein L7a Pseudogene 6	881	minus	pseudogene
ENSG00000227077	0.181629	0.0332983	RPS28P9	Ribosomal Protein S28 Pseudogene 9	397	plus	pseudogene affiliated with lncRNA class
ENSG00000230666	0.181629	0.0332983	CEACAM22P	Carcinoembryonic Antigen Related Cell Adhesion Molecule 22, Pseudogene	83764	minus	pseudogene
ENSG00000240231	0.181629	0.0332983	RPS27P29	Ribosomal Protein S27 Pseudogene 29	343	plus	pseudogene
ENSG00000241923	0.181629	0.0332983	RPL14P3	Ribosomal Protein L14 Pseudogene 3	691	minus	pseudogene
ENSG00000200488	4.07857	0.0334163	RN7SKP203	RNA, 7SK Small Nuclear Pseudogene 203	332	minus	pseudogene affiliated with 7SK RNA class
ENSG00000212283	1.51345	0.0338679	SNORD89	Small Nucleolar RNA, C/D Box 89	114	minus	RNA gene affiliated with snoRNA class
ENSG00000187653	3.12965	0.0341736	TMSB4XP8	Thymosin Beta 4, X-Linked Pseudogene 8	631	minus	pseudogene
ENSG00000234742	0.554835	0.0344921	AC144530.1 (alias)	Uncharacterized	555	minus	Uncharacterized
ENSG00000242067	0.182139	0.0359678	RPL9P28	Ribosomal Protein L9 Pseudogene 28	702	minus	pseudogene
ENSG00000235493	3.54202	0.0366072	AC092415.1 (alias)	Uncharacterized	31395	minus	RNA gene
ENSG00000251338	1.06986	0.0387017	LOC100422639	MX Dynamin-Like GTPase 1 Pseudogene	1121	minus	pseudogene
ENSG00000232164	3.43823	0.0396968	LOC729348	Uncharacterized	9145	plus	RNA gene affilated with ncRNA class
ENSG00000223551	0.778232	0.0408131	TMSB4XP4	Thymosin Beta 4, X-Linked Pseudogene 4	622	plus	pseudogene affiliated with lncRNA class
ENSG00000235652	1.85418	0.0409952	LOC100507557	Uncharacterized	151717	plus	RNA gene affilated with ncRNA class
ENSG00000184612	0.638558	0.0420623	RPL7P26	Ribosomal Protein L7 Pseudogene 26	825	minus	pseudogene
ENSG00000244245	0.294289	0.0422858	RPS20P3	Ribosomal Protein S20 Pseudogene 3	520	plus	pseudogene
ENSG00000236768	0.258036	0.0427631	RPL17P16	Ribosomal Protein L17 Pseudogene 16	665	minus	pseudogene
ENSG00000213609	1.51291	0.0442024	RPL7AP50	Ribosomal Protein L7a Pseudogene 50	881	minus	pseudogene
ENSG00000235927	0.533873	0.0459918	NEXN-AS1	NEXN Antisense RNA 1	8192	minus	RNA gene affilated with ncRNA class
ENSG00000233251	5.79172	0.0466127	LOC100129434	Uncharacterized	12237	minus	RNA gene affilated with ncRNA class
ENSG00000226688	3.35496	0.047097	ENTPD1-AS1	ENTPD1 Antisense RNA 1	337033	minus	RNA gene affilated with ncRNA class
ENSG00000201428	3.03917	0.0484428	RN7SKP71	RNA, 7SK Small Nuclear Pseudogene 71	318	plus	pseudogene affiliated with 7SK RNA class
ENSG00000236008	4.05338	0.0489767	LOC101929567	Uncharacterized	23960	minus	RNA gene affilated with ncRNA class
ENSG00000234797	1.44194	0.0508339	RPS3A
ENSG00000231025	1.79088	0.0513127
ENSG00000249855	1.94305	0.0529645
ENSG00000196933	0.232636	0.0537534
ENSG00000183405	0.787747	0.0543341
ENSG00000248538	2.35004	0.0558188	LOC101929128
ENSG00000248278	0.606121	0.0559426
ENSG00000258765	0.669531	0.0561934
ENSG00000243181	0.374448	0.0573393
ENSG00000260975	3.38485	0.0580796
ENSG00000183298	0.491723	0.0584132
ENSG00000262902	1.1939	0.0586169	LOC101927337
ENSG00000240356	3.22796	0.0586624	RPL23AP7
ENSG00000224631	1.8605	0.0610436
ENSG00000257151	3.39132	0.0612468
ENSG00000242477	0.877195	0.0614374
ENSG00000228623	6.03818	0.0614731
ENSG00000189343	1.82688	0.0617328
ENSG00000228109	1.66413	0.062099	MFI2-AS1
ENSG00000261804	3.90072	0.0629731	LOC102723373
ENSG00000261812	5.78642	0.0637409
ENSG00000240869	0.269323	0.0637818
ENSG00000214485	0.865892	0.0645129
ENSG00000197258	0.500264	0.0645487
ENSG00000228502	1.25451	0.0700875
ENSG00000228794	5.64917	0.0719696	LINC01128
ENSG00000244313	0.814271	0.0721862
ENSG00000250182	3.04382	0.0727257
ENSG00000253954	1.06827	0.0740345
ENSG00000241781	1.00086	0.0757007
ENSG00000202058	3.06901	0.0757384
ENSG00000235174	0.393587	0.075839
ENSG00000212829	0.291312	0.0760997
ENSG00000244086	0.292122	0.0791321
ENSG00000229604	1.91541	0.0798295
ENSG00000228007	0.404301	0.0813918
ENSG00000238103	1.13322	0.082522
ENSG00000224078	5.81949	0.0831133
ENSG00000225224	0.314074	0.0833046
ENSG00000233762	0.314074	0.0833046
ENSG00000239899	0.94453	0.0850508
ENSG00000177853	5.54759	0.0862674	ZNF518A
ENSG00000224799	1.69931	0.0873232
ENSG00000236824	1.94894	0.0883562	BCYRN1
ENSG00000243829	0.598776	0.0889235
ENSG00000228929	0.218826	0.0914383
ENSG00000227674	0.665246	0.0923826
ENSG00000181126	1.58679	0.0931743
ENSG00000187621	0.192916	0.0945117	TCL6
ENSG00000225475	0.192916	0.0945117
ENSG00000234118	0.192916	0.0945117	RPL13AP6
ENSG00000240087	0.192916	0.0945117
ENSG00000242060	0.192916	0.0945117
ENSG00000253945	0.916678	0.095802
ENSG00000225972	7.05366	0.0962787
ENSG00000232729	2.23403	0.0987385	LOC101926943
ENSG00000242267	0.904382	0.0989987	SKINTL
ENSG00000202512	2.19544	0.0994749
ENSG00000213598	0.762586	0.0999052
ENSG00000223525	2.83597	0.100401
ENSG00000226084	0.518699	0.101407
ENSG00000227517	2.30849	0.10167	LINC01483
ENSG00000240376	0.421012	0.102005
ENSG00000266019	4.3713	0.102431	MIR3609
ENSG00000231767	0.692683	0.104999	MIR4426
ENSG00000159247	5.21132	0.105816
ENSG00000243802	0.322813	0.108439
ENSG00000245532	5.87285	0.10914
ENSG00000216076	0.469903	0.11047
ENSG00000212961	0.408849	0.111034
ENSG00000196912	1.15311	0.111696	ANKRD36B
ENSG00000130600	2.86635	0.112147
ENSG00000236055	3.0394	0.11237
ENSG00000183506	0.355801	0.112766	PI4KAP2
ENSG00000169253	0.356745	0.113025
ENSG00000256393	0.356745	0.113025
ENSG00000265078	0.356745	0.113025
ENSG00000229638	0.945485	0.113155
ENSG00000213842	0.410786	0.113317
ENSG00000241612	0.335238	0.113893
ENSG00000213280	0.461054	0.11489
ENSG00000227081	0.85634	0.115718
ENSG00000258123	1.15719	0.116234	LOC101928137
ENSG00000240409	1.68266	0.117028
ENSG00000215039	2.99978	0.117518	CD27-AS1
ENSG00000214535	0.397661	0.118059
ENSG00000237170	1.16274	0.119319
ENSG00000248079	1.32715	0.120713	DPH6-AS1
ENSG00000235776	0.639993	0.121203
ENSG00000225405	0.458963	0.122141
ENSG00000263244	3.39881	0.122269
ENSG00000223745	3.94793	0.125985	LOC100131564
ENSG00000225918	0.768573	0.131441
ENSG00000199883	0.503008	0.131761
ENSG00000185641	0.663306	0.13179
ENSG00000230629	1.73213	0.132479
ENSG00000230076	1.02832	0.132894
ENSG00000235238	1.01156	0.13305
ENSG00000232573	1.50535	0.13358
ENSG00000240036	0.686434	0.134151
ENSG00000244716	0.363155	0.134224
ENSG00000231409	0.6452	0.134564
ENSG00000245205	1.54324	0.134969
ENSG00000200795	0.482011	0.135519	RNU4-1
ENSG00000174977	1.63746	0.136353
ENSG00000227097	3.29926	0.13787
ENSG00000218426	0.839237	0.13848
ENSG00000188831	2.08638	0.138486
ENSG00000235655	1.40747	0.139061	H3F3AP4
ENSG00000247157	0.353804	0.139268	LINC01252
ENSG00000237550	0.463027	0.139505
ENSG00000188873	0.394195	0.13982
ENSG00000184319	1.42516	0.142378
ENSG00000224094	0.320057	0.142944
ENSG00000225031	0.320057	0.142944
ENSG00000226221	0.319548	0.143093
ENSG00000256049	4.24964	0.144264
ENSG00000255909	0.433215	0.145028
ENSG00000237484	0.788326	0.145077
ENSG00000258169	1.93727	0.149205	LINC00485
ENSG00000234354	1.79753	0.14957
ENSG00000214389	1.68092	0.150206
ENSG00000223416	2.11089	0.154037
ENSG00000232561	0.7448	0.158063
ENSG00000253432	2.40451	0.161034
ENSG00000267134	2.39484	0.161409	LOC284294
ENSG00000225470	2.40429	0.161416	JPX
ENSG00000196922	2.96103	0.161556	ZNF252P
ENSG00000246214	4.20051	0.165169	LOC101929524
ENSG00000258700	3.7745	0.165593	LINC00871
ENSG00000241429	2.00938	0.169514
ENSG00000260822	3.22349	0.172591
ENSG00000250771	2.34829	0.173407
ENSG00000237838	2.7989	0.173983
ENSG00000233137	3.71869	0.174154	EBLN3
ENSG00000224578	0.695719	0.180711
ENSG00000254281	1.1589	0.182019
ENSG00000034063	2.45144	0.182803
ENSG00000229692	2.9501	0.183504
ENSG00000175741	0.304486	0.183506
ENSG00000205105	0.304486	0.183506
ENSG00000242797	0.304486	0.183506
ENSG00000204623	3.894	0.183507
ENSG00000228543	0.368988	0.183519
ENSG00000253898	0.164921	0.183522
ENSG00000225200	0.085991	0.183524
ENSG00000228331	0.085991	0.183524
ENSG00000230364	0.085991	0.183524
ENSG00000230903	0.085991	0.183524
ENSG00000234253	0.085991	0.183524
ENSG00000235297	0.085991	0.183524
ENSG00000241494	0.085991	0.183524
ENSG00000241529	0.085991	0.183524
ENSG00000241741	0.085991	0.183524
ENSG00000255074	0.085991	0.183524
ENSG00000225648	3.54719	0.183526	SBDSP1
ENSG00000118412	2.31448	0.18359	CASP8AP2
ENSG00000249898	3.87311	0.183644
ENSG00000230734	0.379967	0.183719
ENSG00000223795	2.77407	0.18374
ENSG00000235459	0.994653	0.183744
ENSG00000227240	2.17797	0.183762
ENSG00000261471	1.0814	0.183764
ENSG00000213971	2.20665	0.183834
ENSG00000197358	1.54427	0.183909
ENSG00000225976	1.02047	0.183946
ENSG00000247134	3.67803	0.184068
ENSG00000249359	1.6378	0.184231
ENSG00000242086	3.18915	0.184303	SDHAP2
ENSG00000247903	1.30105	0.184341
ENSG00000231476	1.8642	0.184367
ENSG00000249484	0.563594	0.184439	LINC01470
ENSG00000251363	1.10919	0.184509
ENSG00000254610	0.225081	0.184518
ENSG00000255248	2.34115	0.184615	MIR100HG
ENSG00000255717	1.99466	0.184728
ENSG00000245648	4.20676	0.184798	LOC101928100
ENSG00000235175	0.22663	0.184798
ENSG00000249356	0.22663	0.184798
ENSG00000236333	3.09253	0.184868	TRHDE-AS1
ENSG00000264281	3.00756	0.184973
ENSG00000216154	0.568509	0.184985
ENSG00000196295	5.75648	0.18509
ENSG00000223380	5.58714	0.185194
ENSG00000227552	1.15777	0.185355
ENSG00000269728	1.77957	0.1854
ENSG00000214135	1.80861	0.185586	LOC220729
ENSG00000223960	1.80518	0.185594	LOC101927027
ENSG00000223642	2.05625	0.18581
ENSG00000267761	1.8613	0.185831
ENSG00000259623	2.80251	0.186006
ENSG00000251636	0.783652	0.186183
ENSG00000237883	1.60175	0.186524	DGUOK-AS1
ENSG00000188002	1.00645	0.186526
ENSG00000005206	0.337159	0.186627	SPPL2B
ENSG00000230552	3.46651	0.186679
ENSG00000270641	2.66058	0.186931	TSIX
ENSG00000231074	3.18098	0.187048	HCG18
ENSG00000213178	0.665143	0.187066
ENSG00000226598	3.26397	0.187294	LOC101927630
ENSG00000219133	0.33824	0.187362
ENSG00000270696	3.56273	0.187578
ENSG00000232677	1.81179	0.18772	LINC00665
ENSG00000224597	2.32017	0.187744	PTCHD3P1
ENSG00000213025	0.602507	0.187825
ENSG00000263142	0.602507	0.187825
ENSG00000255411	1.42787	0.187834
ENSG00000242299	0.483767	0.188328
ENSG00000260260	0.483767	0.188328	SNHG19
ENSG00000243071	0.437927	0.188615
ENSG00000235888	0.418361	0.188634
ENSG00000254911	4.0487	0.188739
ENSG00000233016	1.07799	0.188867
ENSG00000230725	2.61082	0.188919	LOC284798
ENSG00000243199	0.348138	0.188988
ENSG00000258732	0.348138	0.188988
ENSG00000250505	3.79802	0.189079
ENSG00000185834	0.52804	0.189174
ENSG00000214391	0.272325	0.189403
ENSG00000245534	0.685951	0.189437	LOC101928784
ENSG00000256802	1.75923	0.189498	LOC100130111
ENSG00000271122	3.81485	0.189544
ENSG00000231969	2.05518	0.189869	LOC101929231
ENSG00000203849	0.189942	0.189896
ENSG00000219023	0.189942	0.189896
ENSG00000232385	0.189942	0.189896
ENSG00000239559	0.189942	0.189896
ENSG00000250312	0.189942	0.189896	ZNF718
ENSG00000259969	0.189942	0.189896
ENSG00000012171	1.00794	0.190106
ENSG00000214955	3.14586	0.190158
ENSG00000187870	0.099726	0.19049
ENSG00000200783	0.099726	0.19049
ENSG00000213235	0.099726	0.19049
ENSG00000213239	0.099726	0.19049
ENSG00000220583	0.099726	0.19049
ENSG00000221878	0.099726	0.19049	PSG7
ENSG00000226525	0.099726	0.19049
ENSG00000227207	0.099726	0.19049
ENSG00000230037	0.099726	0.19049
ENSG00000234618	0.099726	0.19049	RPSAP9
ENSG00000236044	0.099726	0.19049
ENSG00000236801	0.099726	0.19049
ENSG00000242951	0.099726	0.19049
ENSG00000250328	0.099726	0.19049	MGC32805
ENSG00000250471	0.099726	0.19049
ENSG00000254275	0.099726	0.19049	LINC00824
ENSG00000259516	0.099726	0.19049	ANP32AP1
ENSG00000259796	0.099726	0.19049
ENSG00000266010	0.099726	0.19049	GATA6-AS1
ENSG00000267321	0.099726	0.19049
ENSG00000271029	0.099726	0.19049
ENSG00000230606	0.188828	0.190579
ENSG00000214198	1.09041	0.190673	GNN
ENSG00000247708	3.6051	0.190834	STX18-AS1
ENSG00000206147	0.0991215	0.191231
ENSG00000214691	0.0991215	0.191231	LOC388942
ENSG00000230392	0.0991215	0.191231	LOC101928336
ENSG00000234597	0.0991215	0.191231	LOC101928196
ENSG00000242571	0.0991215	0.191231
ENSG00000249413	0.0991215	0.191231
ENSG00000253642	0.0991215	0.191231
ENSG00000257759	0.0991215	0.191231
ENSG00000259961	0.0991215	0.191231
ENSG00000265261	1.11113	0.191565
ENSG00000245937	2.91451	0.191953
ENSG00000224356	2.69748	0.192493
ENSG00000235954	1.53325	0.192795	TTC28-AS1
ENSG00000237301	3.32996	0.193551
ENSG00000234741	2.16999	0.193767
ENSG00000261298	1.78844	0.194235
ENSG00000235957	1.57368	0.194394
ENSG00000270947	1.94806	0.195152
ENSG00000226950	0.258792	0.195543	DANCR
ENSG00000237506	0.201173	0.195681
ENSG00000213228	0.260716	0.196384
ENSG00000234498	0.260716	0.196384	RPL13AP20
ENSG00000251022	0.260716	0.196384	THAP9-AS1
ENSG00000257915	2.55702	0.196436
ENSG00000259849	1.12503	0.196783	VENTXP1
ENSG00000203620	0.138332	0.197007
ENSG00000250508	0.138332	0.197007
ENSG00000250735	0.138332	0.197007
ENSG00000213939	0.493826	0.197768
ENSG00000123965	0.139445	0.197953
ENSG00000165121	0.139445	0.197953
ENSG00000228224	0.139445	0.197953	NACAP1
ENSG00000231006	0.139445	0.197953
ENSG00000231414	0.139445	0.197953
ENSG00000260923	0.139445	0.197953
ENSG00000270091	0.139445	0.197953
ENSG00000249264	0.486416	0.199498
ENSG00000241684	2.45731	0.199609	ADAMTS9-AS2
ENSG00000178464	0.672791	0.199737
ENSG00000256338	1.21155	0.200172
ENSG00000246228	1.94518	0.200263	CASC8
ENSG00000251003	0.489646	0.200323
ENSG00000261098	2.09169	0.200502
ENSG00000267383	1.5483	0.201817
ENSG00000233878	4.42617	0.201942	LOC285889
ENSG00000249937	2.70104	0.201986	LOC646241
ENSG00000249395	0.545304	0.202412	CASC9
ENSG00000250788	3.30873	0.202483
ENSG00000183444	3.49632	0.202932
ENSG00000213876	1.95618	0.203027
ENSG00000215158	1.86214	0.203378	LOC100653061
ENSG00000232111	1.23718	0.204112
ENSG00000249631	0.632487	0.204239
ENSG00000263574	3.69398	0.205345
ENSG00000196656	0.314052	0.205632	RPS26P11
ENSG00000232274	0.510144	0.205702
ENSG00000234585	1.1558	0.20596	CCT6P3
ENSG00000233913	1.57847	0.205967
ENSG00000259048	1.5932	0.20704
ENSG00000261654	0.617292	0.207128
ENSG00000246982	1.4511	0.207248
ENSG00000238741	3.65027	0.207676	SCARNA7
ENSG00000235770	1.45796	0.207905	LINC00607
ENSG00000264433	2.42428	0.208103
ENSG00000204581	0.90389	0.208109	LOC400997
ENSG00000267193	3.73389	0.208454
ENSG00000228444	1.97234	0.208565
ENSG00000260032	3.00812	0.208769	LINC00657
ENSG00000207442	0.810799	0.209113	SNORD116-6
ENSG00000161643	0.574402	0.209507
ENSG00000227063	0.728097	0.210361
ENSG00000178803	0.290293	0.21042	ADORA2A-AS1
ENSG00000230202	0.290293	0.21042
ENSG00000234009	0.290293	0.21042
ENSG00000236532	0.922018	0.21093
ENSG00000203875	2.42928	0.21112
ENSG00000224189	0.637237	0.211638	HAGLR
ENSG00000229605	0.422085	0.211985
ENSG00000259212	2.5651	0.212498
ENSG00000104725	1.71445	0.212834
ENSG00000254482	3.59044	0.212845
ENSG00000251637	0.836476	0.213612
ENSG00000216184	0.332637	0.213798
ENSG00000234520	0.841233	0.214447	LOC101928036
ENSG00000251783	1.1223	0.215042
ENSG00000256304	0.683069	0.215146
ENSG00000226049	0.637378	0.216398
ENSG00000259758	2.98967	0.21648
ENSG00000258645	0.235637	0.21695
ENSG00000253540	2.55799	0.217398
ENSG00000259039	2.73437	0.217594
ENSG00000241956	2.37058	0.218137	LOC102546299
ENSG00000229954	2.44717	0.218163
ENSG00000236058	0.426601	0.218887
ENSG00000202538	2.16168	0.219708	RNU4-2
ENSG00000198868	0.125201	0.219754	MIR4461
ENSG00000231169	0.125201	0.219754
ENSG00000204792	1.75982	0.219795
ENSG00000228462	0.773709	0.220015
ENSG00000215154	1.80016	0.22009	LOC652276
ENSG00000235944	2.58309	0.220456
ENSG00000243517	0.598232	0.22108
ENSG00000234352	3.18274	0.221092
ENSG00000260549	0.352446	0.222511	MT1L
ENSG00000254962	0.12571	0.222523
ENSG00000229703	1.85054	0.222596
ENSG00000253535	2.83992	0.22277
ENSG00000206573	2.07152	0.223017	THUMPD3-AS1
ENSG00000187008	3.25335	0.223424
ENSG00000254339	1.56356	0.223678
ENSG00000225339	2.80273	0.223762
ENSG00000268038	0.544838	0.223916	LOC374890
ENSG00000233048	0.692544	0.22414	LOC101929486
ENSG00000118976	0.319857	0.224959
ENSG00000220785	1.80074	0.225189	MTMR9LP
ENSG00000249453	4.11612	0.225502
ENSG00000225071	0.808127	0.226027
ENSG00000219747	0.322398	0.226186
ENSG00000223773	0.816779	0.226619	CD99P1
ENSG00000172965	1.63324	0.226714
ENSG00000249993	3.88943	0.22688	BFSP2-AS1
ENSG00000226272	1.59897	0.227146	ARHGAP26-AS1
ENSG00000240522	2.31617	0.227793
ENSG00000226616	3.03589	0.228482
ENSG00000180747	1.04538	0.229383
ENSG00000233426	0.471833	0.230084
ENSG00000241288	0.471833	0.230084
ENSG00000123201	0.174584	0.230204	GUCY1B2
ENSG00000185986	0.174584	0.230204
ENSG00000234287	0.174584	0.230204
ENSG00000268416	3.51027	0.230631
ENSG00000266916	1.75866	0.231016	LOC101927720
ENSG00000204794	0.176133	0.231586
ENSG00000132967	1.37196	0.232198
ENSG00000258807	2.27506	0.233115
ENSG00000231459	1.21359	0.233309	LINC00032
ENSG00000247213	1.21359	0.233309
ENSG00000251487	0.486163	0.233575
ENSG00000225022	0.767822	0.234942
ENSG00000238105	0.908138	0.235791	GOLGA2P5
ENSG00000230006	0.386451	0.238923	ANKRD36BP2
ENSG00000269296	0.386451	0.238923
ENSG00000253978	2.60753	0.239073	CTB-178M22.2
ENSG00000186594	1.44783	0.239138
ENSG00000259867	1.4407	0.239854
ENSG00000268205	1.51692	0.240514
ENSG00000250303	3.4619	0.241477
ENSG00000180172	0.277364	0.242264
ENSG00000217027	0.277364	0.242264
ENSG00000244582	0.277364	0.242264
ENSG00000258297	0.277364	0.242264
ENSG00000261206	0.625109	0.243509
ENSG00000214783	2.76989	0.246445	POLR2J4
ENSG00000224971	0.917081	0.246528
ENSG00000168405	3.29502	0.246608	CMAHP
ENSG00000226803	0.742511	0.2471	LOC101927211
ENSG00000268713	0.742511	0.2471
ENSG00000249699	0.391795	0.247507	LOC101929199
ENSG00000180229	0.150223	0.248162	HERC2P3
ENSG00000180764	0.150223	0.248162	PIPSL
ENSG00000219928	0.150223	0.248162
ENSG00000224546	0.150223	0.248162
ENSG00000228486	0.150223	0.248162	LINC01125
ENSG00000232389	0.150223	0.248162
ENSG00000232775	0.150223	0.248162
ENSG00000232888	0.150223	0.248162
ENSG00000234335	0.150223	0.248162
ENSG00000236673	0.150223	0.248162
ENSG00000242858	0.150223	0.248162
ENSG00000257773	0.150223	0.248162
ENSG00000258784	0.150223	0.248162
ENSG00000260644	0.150223	0.248162
ENSG00000251218	2.54111	0.248472	LOC101927845
ENSG00000267382	0.648535	0.24925
ENSG00000249409	0.413456	0.249487
ENSG00000124097	0.149618	0.249721
ENSG00000228166	0.149618	0.249721
ENSG00000234031	0.149618	0.249721
ENSG00000236452	0.149618	0.249721
ENSG00000268568	0.149618	0.249721
ENSG00000255082	1.36392	0.249834	GRM5-AS1
ENSG00000261742	1.35591	0.252236	LINC00922
ENSG00000177359	2.17339	0.25268
ENSG00000255202	0.557116	0.256007
ENSG00000231056	2.05248	0.257142	LOC101928106
ENSG00000245614	1.41694	0.257659	DDX11-AS1
ENSG00000243674	0.208295	0.257711
ENSG00000261557	0.208295	0.257711
ENSG00000236078	0.568654	0.257969	LINC01447
ENSG00000265992	1.44092	0.258276
ENSG00000220793	0.210219	0.259109
ENSG00000240509	0.210219	0.259109
ENSG00000268006	1.43405	0.259326	PTOV1-AS1
ENSG00000170092	0.398994	0.259357
ENSG00000249868	2.7392	0.259828
ENSG00000232233	2.49481	0.260118	LOC102724699
ENSG00000228033	0.816551	0.261688
ENSG00000196756	0.315758	0.26224	SNHG17
ENSG00000237749	0.315758	0.26224
ENSG00000253619	0.315758	0.26224
ENSG00000269982	0.748703	0.264152
ENSG00000259937	0.59328	0.264357
ENSG00000250608	1.28914	0.265162	LOC339874
ENSG00000204603	1.51169	0.265484
ENSG00000237296	2.34118	0.265796	SMG1P1
ENSG00000248049	1.05444	0.266106	UBA6-AS1
ENSG00000204380	1.49812	0.267316	LOC100129029
ENSG00000231940	0.422722	0.267987
ENSG00000233891	0.422722	0.267987
ENSG00000248583	0.422722	0.267987
ENSG00000236345	2.01146	0.26862
ENSG00000259088	2.33085	0.269479
ENSG00000233491	1.53595	0.269489	LOC100128317
ENSG00000267119	0.441114	0.270759
ENSG00000179818	1.63376	0.271496	PCBP1-AS1
ENSG00000226022	2.44254	0.271996
ENSG00000233242	1.09917	0.272187
ENSG00000163597	1.7321	0.272879
ENSG00000214199	0.56469	0.274127
ENSG00000251364	1.32498	0.275046	LOC100506258
ENSG00000182648	1.91341	0.27541
ENSG00000253721	0.946255	0.275481
ENSG00000236682	1.58869	0.275819
ENSG00000170846	0.868427	0.276307	LOC93622
ENSG00000230836	0.98392	0.277645	LINC01293
ENSG00000248457	0.98392	0.277645
ENSG00000254982	0.646049	0.277829
ENSG00000235026	1.13691	0.277978	DPP10-AS1
ENSG00000267023	1.87483	0.278095
ENSG00000224968	1.96497	0.278217
ENSG00000230880	0.508612	0.278353	LOC101927209
ENSG00000214548	1.64322	0.279149	MEG3
ENSG00000255020	2.81302	0.279423	LOC100129129
ENSG00000146677	0.242048	0.279685
ENSG00000216866	0.242048	0.279685
ENSG00000244604	0.242048	0.279685
ENSG00000223685	2.66785	0.280586	LINC00571
ENSG00000261617	3.28568	0.280726	LOC101927009
ENSG00000269994	0.46693	0.282164	LOC440173
ENSG00000249846	2.91289	0.282539
ENSG00000139239	0.470668	0.283259
ENSG00000232098	0.68083	0.284037	LOC100506634
ENSG00000269996	1.94633	0.284087
ENSG00000268696	1.34205	0.284825
ENSG00000166917	0.418363	0.285143
ENSG00000189223	1.48493	0.28528	PAX8-AS1
ENSG00000259450	1.21278	0.28594	LOC101928245
ENSG00000212802	0.195918	0.286995
ENSG00000213442	0.195918	0.286995
ENSG00000214145	0.195918	0.286995	LINC00887
ENSG00000235508	0.195918	0.286995
ENSG00000240674	0.195918	0.286995
ENSG00000242970	0.195918	0.286995
ENSG00000253604	0.195918	0.286995
ENSG00000261734	0.195918	0.286995
ENSG00000269907	0.195918	0.286995
ENSG00000223668	0.195313	0.28846
ENSG00000232931	0.195313	0.28846
ENSG00000234978	0.850844	0.288721
ENSG00000260136	0.196484	0.289253
ENSG00000213326	1.10798	0.289271
ENSG00000229994	0.384417	0.290063
ENSG00000260141	0.384417	0.290063
ENSG00000226521	0.26936	0.294018	LOC100287072
ENSG00000253784	0.26936	0.294018
ENSG00000255090	1.68066	0.294521
ENSG00000236744	0.271901	0.295219
ENSG00000243144	0.652749	0.295899
ENSG00000205534	1.04451	0.295982	SMG1P2
ENSG00000248596	3.11082	0.296302	LOC643201
ENSG00000104691	1.30444	0.296476	UBXN8
ENSG00000223482	1.47414	0.297111	NUTM2A-AS1
ENSG00000237596	0.530573	0.298917
ENSG00000253554	1.57447	0.299506
ENSG00000212232	2.0954	0.301104	SNORD17
ENSG00000223959	2.46705	0.301905	AFG3L1P
ENSG00000245694	1.63548	0.302842	CRNDE
ENSG00000215447	0.788011	0.302853	LOC642852
ENSG00000234828	2.01259	0.304047
ENSG00000259248	1.77476	0.304382	USP3-AS1
ENSG00000152268	1.98341	0.304859	SPON1
ENSG00000267152	1.70086	0.304969
ENSG00000236039	0.626305	0.305356
ENSG00000237851	0.897375	0.305388
ENSG00000253879	0.226666	0.305423
ENSG00000213622	0.297211	0.306145
ENSG00000258634	1.23608	0.307121
ENSG00000213194	0.300008	0.307246
ENSG00000253917	0.300008	0.307246
ENSG00000259701	1.00386	0.309227
ENSG00000270087	1.15557	0.309627
ENSG00000213553	0.583835	0.310327
ENSG00000226869	0.645195	0.310333	LHFPL3-AS1
ENSG00000213881	0.237645	0.310918
ENSG00000235613	0.237645	0.310918
ENSG00000249353	1.55585	0.31125
ENSG00000240005	1.34214	0.31136
ENSG00000268754	1.34916	0.31195	LINC01081
ENSG00000105663	0.23704	0.31222
ENSG00000231121	0.23704	0.31222
ENSG00000260473	0.23704	0.31222
ENSG00000249673	2.03371	0.313701	NOP14-AS1
ENSG00000237149	0.664801	0.313705	ZNF503-AS2
ENSG00000177855	0.326563	0.316794
ENSG00000248837	1.06304	0.316982
ENSG00000224861	0.703314	0.318418
ENSG00000257267	1.36851	0.318501	ZNF271
ENSG00000230267	0.49788	0.320587	HERC2P4
ENSG00000254266	1.63433	0.321499	LOC101927003
ENSG00000152117	1.93668	0.321789	LOC150776
ENSG00000225889	2.69788	0.322701	LOC100507006
ENSG00000249383	0.348497	0.323613	LOC101927274
ENSG00000243797	0.661281	0.323754
ENSG00000213443	1.46462	0.324003	CLEC2D
ENSG00000226484	0.73609	0.324492	LOC101928627
ENSG00000212994	0.351728	0.324546
ENSG00000224032	1.35019	0.325077	EPB41L4A-AS1
ENSG00000224739	0.571245	0.325612
ENSG00000235538	0.276038	0.326793
ENSG00000248692	0.276038	0.326793	LPHN3-AS1
ENSG00000197062	1.72374	0.326881	ZSCAN26
ENSG00000228551	0.769677	0.327627
ENSG00000258376	0.689075	0.32785	LOC101928123
ENSG00000215093	0.275434	0.327956
ENSG00000241278	1.19873	0.328054
ENSG00000211451	1.00372	0.329076	GNRHR2
ENSG00000179766	0.545933	0.329802	ATP8B5P
ENSG00000240225	1.40963	0.331099	ZNF542P
ENSG00000267731	1.42578	0.331512
ENSG00000251379	1.48242	0.332757
ENSG00000271533	1.26654	0.333264
ENSG00000249464	2.03153	0.334018	LINC01091
ENSG00000228561	1.06146	0.334315
ENSG00000226711	0.567157	0.334613
ENSG00000231918	2.33329	0.335847	LOC730100
ENSG00000213885	0.398421	0.336361
ENSG00000253799	1.73033	0.336397	LINC01030
ENSG00000234551	1.08395	0.336882	LOC101930454
ENSG00000183604	0.589617	0.336883	SMG1P5
ENSG00000248503	0.839968	0.336966
ENSG00000260336	1.93117	0.337459
ENSG00000249646	1.09684	0.337922
ENSG00000213113	0.311592	0.338041
ENSG00000227008	0.311592	0.338041
ENSG00000206149	2.0515	0.338338	HERC2P9
ENSG00000214982	1.94053	0.338479	PARG
ENSG00000231333	0.310988	0.339092	RPL34P6
ENSG00000226137	1.9622	0.339439	BAIAP2-AS1
ENSG00000227028	1.97631	0.339467	SLC8A1-AS1
ENSG00000267586	2.37552	0.341822	LINC00907
ENSG00000254893	0.629662	0.342508
ENSG00000237943	1.4399	0.344349	PRKCQ-AS1
ENSG00000154874	2.66775	0.344798
ENSG00000260412	1.19326	0.345379
ENSG00000232973	1.94106	0.346497	CYP1B1-AS1
ENSG00000255135	1.49407	0.347281
ENSG00000234456	2.36564	0.347766	MAGI2-AS3
ENSG00000260585	0.460925	0.348418
ENSG00000248445	1.91054	0.348797	SEMA6A-AS1
ENSG00000253352	2.00629	0.34894	TUG1
ENSG00000251544	0.997045	0.349899
ENSG00000227165	0.999374	0.350074	WDR11-AS1
ENSG00000258977	0.700952	0.350916	LINC01467
ENSG00000184100	0.37567	0.352906
ENSG00000249790	0.37567	0.352906
ENSG00000254837	0.37567	0.352906	LOC100287896
ENSG00000229089	0.716123	0.353459	ANKRD20A5P
ENSG00000257608	0.716123	0.353459
ENSG00000256923	1.32983	0.353566
ENSG00000213700	1.49645	0.353615
ENSG00000188599	1.62021	0.354207
ENSG00000237309	1.62701	0.354502
ENSG00000226091	1.0608	0.355326	LINC00937
ENSG00000264151	1.39917	0.356243
ENSG00000270055	1.10276	0.357096
ENSG00000213261	1.19381	0.357149
ENSG00000185044	1.11045	0.357565	LOC101927648
ENSG00000237668	0.404768	0.358082
ENSG00000248373	0.404768	0.358082
ENSG00000238197	0.777367	0.358192	PAXBP1-AS1
ENSG00000254634	0.528904	0.358257
ENSG00000233429	0.533338	0.35881	HOTAIRM1
ENSG00000251432	0.404163	0.358915
ENSG00000214182	0.791294	0.359364
ENSG00000230333	1.762	0.359891
ENSG00000261069	2.1341	0.361822
ENSG00000218510	0.432205	0.362312	LINC00339
ENSG00000261324	0.432205	0.362312
ENSG00000226954	0.4316	0.363096
ENSG00000258803	1.55393	0.363533	LOC101927690
ENSG00000185485	1.22373	0.364565
ENSG00000231638	0.591504	0.365283	LOC100506895
ENSG00000237094	0.458161	0.365838
ENSG00000247828	0.457556	0.36658	TMEM161B-AS1
ENSG00000236830	1.29767	0.367238	CBR3-AS1
ENSG00000204164	0.624882	0.368442	BMS1P5
ENSG00000257698	1.31138	0.368567	LOC100506844
ENSG00000249859	0.482787	0.368826
ENSG00000255836	0.482787	0.368826	MPHOSPH8
ENSG00000269609	0.952978	0.370415	RPARP-AS1
ENSG00000215769	0.651895	0.370757
ENSG00000225244	0.651895	0.370757
ENSG00000237161	0.506213	0.371392	LOC646214
ENSG00000260257	0.506213	0.371392
ENSG00000253783	1.41618	0.372014
ENSG00000259223	1.00849	0.373376
ENSG00000227718	0.528551	0.373623
ENSG00000188070	1.58172	0.374286	C11orf95
ENSG00000230448	1.91062	0.374501	LINC00276
ENSG00000229981	1.59649	0.374561
ENSG00000197085	0.724872	0.37613	NPSR1-AS1
ENSG00000099251	0.549293	0.376205	HSD17B7P2
ENSG00000205488	0.570337	0.377316
ENSG00000234431	0.570337	0.377316
ENSG00000248112	0.570337	0.377316
ENSG00000235436	0.578374	0.377964	DPY19L2P4
ENSG00000214975	0.589942	0.378865
ENSG00000170629	0.589338	0.379448	DPY19L2P2
ENSG00000248131	0.589338	0.379448
ENSG00000264247	0.589338	0.379448	LINC00909
ENSG00000157152	1.73301	0.381511	SYN2
ENSG00000204177	0.826244	0.381987	BMS1P5
ENSG00000177112	1.2842	0.382011	MRVI1-AS1
ENSG00000267123	1.75945	0.382146	LOC101928710
ENSG00000201229	0.644376	0.382661
ENSG00000213333	0.644376	0.382661
ENSG00000249675	0.644376	0.382661
ENSG00000240785	0.659226	0.383585
ENSG00000226674	1.27121	0.383813	TEX41
ENSG00000166770	0.677518	0.384667	ZNF667-AS1
ENSG00000258770	0.886312	0.384813
ENSG00000189212	1.86401	0.384983
ENSG00000233723	1.29265	0.384999	LINC01122
ENSG00000243910	1.86559	0.385015	TUBA4B
ENSG00000234156	0.676913	0.385176
ENSG00000234072	0.692665	0.38605
ENSG00000244363	0.692665	0.38605
ENSG00000205940	2.50183	0.38615
ENSG00000262117	1.95375	0.386273	BCAR4
ENSG00000261504	0.925044	0.386436	LOC284648
ENSG00000242125	0.707917	0.386858
ENSG00000259976	2.1322	0.38714
ENSG00000245573	1.37432	0.387291	BDNF-AS
ENSG00000235999	0.737043	0.388306
ENSG00000154608	0.791088	0.390242	CEP170P1
ENSG00000249936	0.80357	0.390757
ENSG00000260804	0.838575	0.392552	PKI55
ENSG00000227879	0.872334	0.393323
ENSG00000260735	0.872334	0.393323
ENSG00000258441	1.14277	0.393478	LINC00641
ENSG00000256969	1.69841	0.393779
ENSG00000267568	0.893231	0.394024
ENSG00000197744	0.903349	0.394351
ENSG00000260686	2.50358	0.394421
ENSG00000230525	1.76625	0.39491	LOC101060019
ENSG00000236199	1.20484	0.395011
ENSG00000223611	0.950971	0.395796
ENSG00000205918	0.941212	0.395898
ENSG00000255123	1.8688	0.39682
ENSG00000225241	0.9943	0.396988
ENSG00000253100	0.993695	0.397338
ENSG00000233178	1.01854	0.397611
ENSG00000235363	1.01854	0.397611
ENSG00000214174	1.02635	0.397805	AMZ2P1
ENSG00000244040	1.05759	0.398552	IL12A-AS1
ENSG00000256594	1.07777	0.399011	LOC374443
ENSG00000251136	2.08001	0.399488	LOC101929709
ENSG00000100181	1.0909	0.399632	TPTEP1
ENSG00000170919	1.11785	0.399873	TPT1-AS1
ENSG00000267284	1.1108	0.400051
ENSG00000262766	1.12361	0.400314
ENSG00000224746	1.1361	0.400563	LOC101928915
ENSG00000248777	1.1361	0.400563
ENSG00000251331	1.17802	0.401056
ENSG00000214105	1.54517	0.401196	HP09025
ENSG00000224668	1.56239	0.401437
ENSG00000255065	1.21606	0.401742
ENSG00000228463	1.2102	0.401937
ENSG00000241015	1.27036	0.402649	TPM3P9
ENSG00000225205	1.36726	0.404087	LOC101929947
ENSG00000261722	1.79155	0.404189
ENSG00000266045	1.82704	0.404552
ENSG00000232472	1.38536	0.404592
ENSG00000229855	1.41786	0.404759	LOC102467226
ENSG00000269416	1.42133	0.404803
ENSG00000257621	1.47606	0.405474	FLJ31306
ENSG00000187534	1.53606	0.406153
ENSG00000237268	1.60594	0.40688
ENSG00000255393	1.5888	0.406933
ENSG00000254919	1.65451	0.407349
ENSG00000242193	1.68244	0.407818	LOC730102
ENSG00000231758	2.42523	0.409064
ENSG00000228719	1.86123	0.409067
ENSG00000259639	1.87867	0.409194
ENSG00000223883	1.88913	0.409458
ENSG00000245248	1.96243	0.409956	USP2-AS1
ENSG00000250393	2.07871	0.410673
ENSG00000170089	2.64804	0.413268	LOC728554
ENSG00000248907	2.78205	0.413723
ENSG00000154898	1.75993	0.42265
ENSG00000162947	0.439489	0.42265
ENSG00000163364	0.462916	0.42265	LINC01116
ENSG00000167355	1.74267	0.42265	OR51B5
ENSG00000184617	0.668444	0.42265
ENSG00000185607	0.784302	0.42265
ENSG00000187156	0.462916	0.42265	LINC00221
ENSG00000189136	1.66292	0.42265	UBE2Q2P1
ENSG00000204650	0.439489	0.42265
ENSG00000205913	0.462916	0.42265	SRRM2-AS1
ENSG00000206920	0.459803	0.42265
ENSG00000208772	0.668444	0.42265	SNORD94
ENSG00000213109	0.439489	0.42265
ENSG00000213111	1.40778	0.42265
ENSG00000214439	0.462916	0.42265
ENSG00000221291	1.77059	0.42265
ENSG00000223358	0.455464	0.42265	EHHADH-AS1
ENSG00000223473	1.12903	0.42265
ENSG00000223623	1.73946	0.42265
ENSG00000224411	0.439489	0.42265
ENSG00000224537	0.459803	0.42265
ENSG00000224638	0.462916	0.42265
ENSG00000225299	0.795882	0.42265
ENSG00000225361	0.439489	0.42265	PPP1R26-AS1
ENSG00000226292	0.462916	0.42265
ENSG00000226306	0.439489	0.42265	NPY6R
ENSG00000226436	0.439489	0.42265
ENSG00000226443	0.462916	0.42265
ENSG00000226579	0.459803	0.42265
ENSG00000227417	0.439489	0.42265
ENSG00000228352	0.462916	0.42265
ENSG00000228655	1.47637	0.42265
ENSG00000228661	0.891533	0.42265
ENSG00000229466	0.462916	0.42265	LOC101927549
ENSG00000229847	1.12903	0.42265	EMX2OS
ENSG00000229956	1.60634	0.42265	ZRANB2-AS2
ENSG00000229990	0.462916	0.42265
ENSG00000230531	0.944218	0.42265
ENSG00000231205	0.439489	0.42265	ZNF826P
ENSG00000231290	0.439489	0.42265	APCDD1L-AS1
ENSG00000231503	0.439489	0.42265
ENSG00000231611	0.821749	0.42265
ENSG00000231991	0.462916	0.42265	ANXA2P2
ENSG00000232284	1.72144	0.42265	GNG12-AS1
ENSG00000232912	0.459803	0.42265
ENSG00000233382	0.462916	0.42265	NKAPP1
ENSG00000233516	1.40131	0.42265
ENSG00000233735	0.439489	0.42265
ENSG00000234229	1.67777	0.42265	LINC01505
ENSG00000234449	0.459803	0.42265
ENSG00000235499	0.462916	0.42265
ENSG00000235940	0.360005	0.42265
ENSG00000236285	0.439489	0.42265
ENSG00000236389	0.462916	0.42265	LOC101928277
ENSG00000236828	1.26302	0.42265
ENSG00000237001	0.462916	0.42265
ENSG00000238266	2.66452	0.42265	LINC00707
ENSG00000239569	0.462916	0.42265
ENSG00000241220	0.439489	0.42265
ENSG00000241764	1.38143	0.42265
ENSG00000242948	0.799318	0.42265
ENSG00000242995	0.360005	0.42265
ENSG00000248107	0.437828	0.42265	LOC102546228
ENSG00000248339	0.845753	0.42265	LOC101928288
ENSG00000248397	0.778871	0.42265
ENSG00000248770	0.462916	0.42265
ENSG00000248794	0.439489	0.42265
ENSG00000248964	0.754982	0.42265	LOC101929470
ENSG00000249238	0.462916	0.42265
ENSG00000249306	0.47691	0.42265
ENSG00000250410	0.439489	0.42265
ENSG00000250814	0.784302	0.42265
ENSG00000250819	0.462916	0.42265	LOC101929123
ENSG00000250910	0.439489	0.42265
ENSG00000253051	0.439489	0.42265
ENSG00000253557	0.795882	0.42265	LOC100128993
ENSG00000253716	1.06563	0.42265	LOC100507316
ENSG00000254165	0.439489	0.42265
ENSG00000254485	0.439489	0.42265	LOC101930660
ENSG00000254653	0.439489	0.42265
ENSG00000254824	1.38143	0.42265
ENSG00000254957	0.455464	0.42265
ENSG00000255158	0.455464	0.42265
ENSG00000255203	0.462916	0.42265	OR7E2P
ENSG00000255389	0.439489	0.42265	TRAF3IP2-AS1
ENSG00000255418	0.439489	0.42265
ENSG00000255504	0.462916	0.42265
ENSG00000255970	0.795882	0.42265	LOC101927901
ENSG00000256124	0.439489	0.42265	LINC01152
ENSG00000256995	0.439489	0.42265
ENSG00000257220	1.77059	0.42265
ENSG00000257869	0.437828	0.42265
ENSG00000258162	0.876001	0.42265
ENSG00000258239	0.944218	0.42265
ENSG00000258262	1.07193	0.42265
ENSG00000258909	0.439489	0.42265	LOC100996663
ENSG00000259093	0.462916	0.42265
ENSG00000259314	0.439489	0.42265
ENSG00000259417	3.21577	0.42265	LINC01314
ENSG00000259789	0.685123	0.42265
ENSG00000259899	1.96305	0.42265
ENSG00000260296	0.439489	0.42265
ENSG00000260359	0.462916	0.42265
ENSG00000260385	0.462916	0.42265
ENSG00000260423	0.795882	0.42265	LOC101930452
ENSG00000260468	0.462916	0.42265
ENSG00000260802	0.462916	0.42265	LINC00890
ENSG00000261168	0.439489	0.42265
ENSG00000261303	1.46227	0.42265
ENSG00000261355	0.891533	0.42265
ENSG00000261437	0.462916	0.42265	LOC100288748
ENSG00000261505	0.795882	0.42265
ENSG00000265242	0.462916	0.42265
ENSG00000267520	2.30932	0.42265
ENSG00000267924	0.784302	0.42265
ENSG00000268560	0.439489	0.42265
ENSG00000268580	0.439489	0.42265
ENSG00000269937	0.439489	0.42265
ENSG00000270544	0.47691	0.42265
ENSG00000271544	0.439489	0.42265
ENSG00000271643	0.360005	0.42265
ENSG00000002079	0.414863	0.42265	MYH16
ENSG00000078319	1.03447	0.42265
ENSG00000102055	0.194347	0.42265	PPP1R2P9
ENSG00000103472	0.0830172	0.42265	RRN3P2
ENSG00000111788	0.680008	0.42265
ENSG00000120555	0.69435	0.42265
ENSG00000124835	0.998317	0.42265	LOC93463
ENSG00000125631	0.232741	0.42265	LOC101929908
ENSG00000125804	0.0426932	0.42265
ENSG00000126542	0.232741	0.42265
ENSG00000128692	0.240783	0.42265
ENSG00000132204	0.295299	0.42265
ENSG00000133519	2.02103	0.42265	ZDHHC8P1
ENSG00000134297	0.194347	0.42265	PLEKHA8P1
ENSG00000142396	0.3014	0.42265	ZNF8
ENSG00000144158	0.106925	0.42265
ENSG00000151303	0.0432978	0.42265
ENSG00000159712	0.15262	0.42265	ANKRD18CP
ENSG00000159904	0.3014	0.42265	ZNF890P
ENSG00000160172	0.15262	0.42265	FAM86C2P
ENSG00000160336	2.18487	0.42265	ZNF761
ENSG00000161912	0.106925	0.42265	ADCY10P1
ENSG00000164621	1.17276	0.42265	SMAD5-AS1
ENSG00000166408	0.0426932	0.42265
ENSG00000166473	0.36147	0.42265	PKD1L2
ENSG00000167117	1.41731	0.42265	LINC00483
ENSG00000167984	0.63422	0.42265	NLRC3
ENSG00000168852	1.34267	0.42265	TPTE2P5
ENSG00000172974	0.268295	0.42265
ENSG00000173295	0.0432978	0.42265	FAM86B3P
ENSG00000174028	0.63422	0.42265
ENSG00000174353	0.106925	0.42265	STAG3L2
ENSG00000174368	0.106925	0.42265
ENSG00000175061	1.75372	0.42265
ENSG00000175302	0.268295	0.42265
ENSG00000175701	0.15262	0.42265	LINC00116
ENSG00000175730	0.968878	0.42265	BAK1
ENSG00000175772	0.332372	0.42265
ENSG00000175841	1.19821	0.42265	FAM172BP
ENSG00000176748	0.194347	0.42265
ENSG00000176826	0.194347	0.42265	FKBP9P1
ENSG00000177197	0.194347	0.42265
ENSG00000177338	0.119705	0.42265	LINC00469
ENSG00000177640	0.106925	0.42265	CASC2
ENSG00000177910	2.11012	0.42265
ENSG00000178429	0.3014	0.42265
ENSG00000179523	0.268295	0.42265	EIF3J-AS1
ENSG00000179859	0.527039	0.42265	LOC284023
ENSG00000179899	0.721812	0.42265
ENSG00000180581	0.36147	0.42265
ENSG00000180771	0.3014	0.42265
ENSG00000180867	0.15262	0.42265	PDIA3P1
ENSG00000181109	0.268295	0.42265
ENSG00000181741	0.106925	0.42265
ENSG00000181798	0.388907	0.42265	LINC00471
ENSG00000181800	0.485254	0.42265	CELF2-AS1
ENSG00000182021	2.62503	0.42265
ENSG00000182048	0.332372	0.42265	TRPC2
ENSG00000183171	0.760272	0.42265
ENSG00000183199	0.36147	0.42265
ENSG00000183242	1.49277	0.42265	WT1-AS
ENSG00000183378	0.527039	0.42265	OVCH2
ENSG00000183666	0.617934	0.42265
ENSG00000184669	0.649972	0.42265	OR7E14P
ENSG00000186162	1.64784	0.42265	CIDECP
ENSG00000186234	0.106925	0.42265
ENSG00000186301	0.414863	0.42265	LOC101930052
ENSG00000186312	0.18562	0.42265	CA5BP1
ENSG00000186369	0.998317	0.42265	LINC00643
ENSG00000186715	0.527039	0.42265
ENSG00000186940	0.0432978	0.42265
ENSG00000187172	0.975241	0.42265
ENSG00000187229	0.849933	0.42265
ENSG00000187667	0.332372	0.42265	WHAMMP3
ENSG00000187791	0.106925	0.42265
ENSG00000188185	1.56727	0.42265
ENSG00000188314	0.741583	0.42265	OR7D1P
ENSG00000188388	0.232741	0.42265
ENSG00000188424	0.15262	0.42265	LOC100996415
ENSG00000188451	1.65532	0.42265
ENSG00000188971	0.194347	0.42265
ENSG00000188985	0.0432978	0.42265
ENSG00000189077	0.36147	0.42265	TMEM120A
ENSG00000189238	0.15262	0.42265	LINC00943
ENSG00000196204	0.565482	0.42265	RNF216P1
ENSG00000196559	1.7721	0.42265	LINC00610
ENSG00000196696	0.0432978	0.42265	PDXDC2P
ENSG00000196810	0.617934	0.42265	CTBP1-AS2
ENSG00000196970	0.0432978	0.42265	NXF4
ENSG00000197083	0.889187	0.42265
ENSG00000197146	0.745602	0.42265
ENSG00000197332	1.88537	0.42265	ZNF833P
ENSG00000197475	0.319213	0.42265	ADAM3A
ENSG00000197585	0.268295	0.42265
ENSG00000197847	0.119705	0.42265	SLC22A20
ENSG00000198106	0.818237	0.42265	SNX29P2
ENSG00000198155	1.07455	0.42265	ZNF876P
ENSG00000198217	0.708277	0.42265
ENSG00000198312	0.0432978	0.42265
ENSG00000198384	1.19318	0.42265	TPTE2P3
ENSG00000198406	0.106925	0.42265
ENSG00000198496	0.106925	0.42265	NBR2
ENSG00000198547	0.3014	0.42265
ENSG00000198618	0.232741	0.42265
ENSG00000198857	0.734977	0.42265
ENSG00000199204	0.15262	0.42265
ENSG00000199731	0.15262	0.42265
ENSG00000199753	0.268295	0.42265	SNORD104
ENSG00000199879	0.527039	0.42265
ENSG00000200388	0.0432978	0.42265
ENSG00000200403	0.36147	0.42265
ENSG00000200487	0.3014	0.42265
ENSG00000200665	0.990747	0.42265
ENSG00000200855	0.5066	0.42265
ENSG00000200941	0.268295	0.42265
ENSG00000201098	0.183368	0.42265	RNY1
ENSG00000201343	0.388907	0.42265
ENSG00000201545	0.472475	0.42265
ENSG00000201563	0.106925	0.42265
ENSG00000201620	1.14002	0.42265
ENSG00000201678	0.338409	0.42265
ENSG00000201749	0.975241	0.42265
ENSG00000201820	0.414863	0.42265
ENSG00000201969	0.292069	0.42265	SNORD115-20
ENSG00000201998	0.268295	0.42265	SNORA23
ENSG00000202046	0.232741	0.42265
ENSG00000202077	0.772437	0.42265
ENSG00000202356	0.601078	0.42265
ENSG00000202392	0.414863	0.42265
ENSG00000202566	0.106925	0.42265	MIR421
ENSG00000203321	1.21285	0.42265	C9orf41-AS1
ENSG00000203386	0.527039	0.42265
ENSG00000203504	0.106925	0.42265
ENSG00000203589	0.0426932	0.42265
ENSG00000203647	1.46796	0.42265
ENSG00000203652	0.3014	0.42265
ENSG00000203721	1.21763	0.42265	LINC00862
ENSG00000203739	0.232741	0.42265	LOC101928673
ENSG00000203799	1.16751	0.42265	CCDC162P
ENSG00000203865	1.88774	0.42265	ATP1A1-AS1
ENSG00000203878	0.153791	0.42265	CHIAP2
ENSG00000203897	0.15262	0.42265	SPATA42
ENSG00000204253	0.36147	0.42265
ENSG00000204272	0.106925	0.42265	LINC01420
ENSG00000204652	0.0432978	0.42265
ENSG00000204789	0.983057	0.42265	ZNF204P
ENSG00000204832	0.665224	0.42265	ST8SIA6-AS1
ENSG00000204959	0.106925	0.42265
ENSG00000205181	2.31775	0.42265	LINC00654
ENSG00000205482	0.106925	0.42265
ENSG00000205494	0.0426932	0.42265
ENSG00000205500	0.3014	0.42265
ENSG00000205565	0.106925	0.42265
ENSG00000205578	0.0830172	0.42265
ENSG00000205611	0.332372	0.42265
ENSG00000205622	0.332372	0.42265	LOC400867
ENSG00000205682	0.853495	0.42265
ENSG00000205763	1.05579	0.42265	RP9P
ENSG00000205903	0.916657	0.42265	ZNF316
ENSG00000205959	0.388907	0.42265
ENSG00000206066	1.60911	0.42265
ENSG00000206140	1.06703	0.42265
ENSG00000206195	1.60487	0.42265
ENSG00000206662	0.708277	0.42265
ENSG00000206713	0.3014	0.42265
ENSG00000207044	0.0426932	0.42265
ENSG00000207063	0.119705	0.42265	SNORD116-1
ENSG00000207174	0.0426932	0.42265	SNORD116-15
ENSG00000207383	0.3014	0.42265
ENSG00000207422	0.268295	0.42265
ENSG00000207426	0.106925	0.42265
ENSG00000207460	0.388907	0.42265	SNORD116-19
ENSG00000210678	0.106925	0.42265
ENSG00000211749	0.232741	0.42265
ENSG00000212458	0.565482	0.42265
ENSG00000212493	0.617934	0.42265	SNORD19
ENSG00000212544	0.0432978	0.42265	RNVU1-19
ENSG00000212978	1.25271	0.42265	LOC339803
ENSG00000213046	0.0426932	0.42265
ENSG00000213055	1.9339	0.42265
ENSG00000213070	0.106925	0.42265
ENSG00000213071	1.32013	0.42265	LPAL2
ENSG00000213080	0.0432978	0.42265
ENSG00000213089	0.5066	0.42265
ENSG00000213131	0.0426932	0.42265
ENSG00000213158	0.5066	0.42265
ENSG00000213182	1.69279	0.42265
ENSG00000213189	0.3014	0.42265
ENSG00000213252	0.106925	0.42265
ENSG00000213253	0.0432978	0.42265
ENSG00000213260	0.106925	0.42265
ENSG00000213305	0.106925	0.42265
ENSG00000213315	0.0432978	0.42265
ENSG00000213430	0.268295	0.42265
ENSG00000213452	0.665224	0.42265
ENSG00000213453	0.0432978	0.42265
ENSG00000213467	0.0426932	0.42265
ENSG00000213519	1.1459	0.42265
ENSG00000213621	0.119705	0.42265
ENSG00000213641	0.388907	0.42265
ENSG00000213707	0.232741	0.42265
ENSG00000213713	0.708277	0.42265
ENSG00000213753	0.527039	0.42265	CENPBD1P1
ENSG00000213754	0.268295	0.42265
ENSG00000213757	0.3014	0.42265
ENSG00000213871	0.268295	0.42265
ENSG00000213872	0.959218	0.42265
ENSG00000213908	0.0830172	0.42265
ENSG00000213976	0.680008	0.42265
ENSG00000214043	1.39885	0.42265	LOC100128554
ENSG00000214185	0.0830172	0.42265
ENSG00000214192	0.153791	0.42265
ENSG00000214262	0.708277	0.42265	ANKRD36BP1
ENSG00000214293	0.194347	0.42265	APTR
ENSG00000214295	0.194347	0.42265
ENSG00000214331	0.485254	0.42265	LOC283922
ENSG00000214401	0.442065	0.42265	KANSL1-AS1
ENSG00000214428	0.5066	0.42265
ENSG00000214455	0.15262	0.42265
ENSG00000214552	0.15262	0.42265
ENSG00000214719	1.63176	0.42265
ENSG00000214765	1.35713	0.42265	SEPT7P2
ENSG00000214776	0.106925	0.42265	LOC728715
ENSG00000214807	1.00885	0.42265
ENSG00000214826	0.106925	0.42265	DDX12P
ENSG00000214837	0.232741	0.42265
ENSG00000214855	0.106925	0.42265	APOC1P1
ENSG00000214857	1.20338	0.42265
ENSG00000214870	0.194347	0.42265
ENSG00000215070	0.951002	0.42265	XRCC6P5
ENSG00000215102	0.0426932	0.42265
ENSG00000215105	1.0872	0.42265
ENSG00000215184	0.839598	0.42265
ENSG00000215244	0.119705	0.42265	LOC399715
ENSG00000215246	0.665224	0.42265	LOC100506688
ENSG00000215296	0.0432978	0.42265
ENSG00000215302	0.0426932	0.42265
ENSG00000215374	0.590458	0.42265	FAM66B
ENSG00000215386	0.925476	0.42265	MIR99AHG
ENSG00000215394	1.12327	0.42265
ENSG00000215414	0.0432978	0.42265	PSMA6
ENSG00000215417	1.15683	0.42265
ENSG00000215452	0.527039	0.42265
ENSG00000215467	0.0426932	0.42265
ENSG00000215478	0.106925	0.42265
ENSG00000215480	0.106925	0.42265
ENSG00000215481	0.3014	0.42265
ENSG00000215492	0.194347	0.42265
ENSG00000215548	0.3014	0.42265
ENSG00000215559	0.0426932	0.42265	ANKRD20A11P
ENSG00000215812	0.3014	0.42265	ZNF847P
ENSG00000215835	0.0830172	0.42265
ENSG00000215866	0.0830172	0.42265	LINC01356
ENSG00000215908	0.414863	0.42265	CROCCP2
ENSG00000216173	0.0426932	0.42265
ENSG00000216775	0.601078	0.42265	LOC730101
ENSG00000216863	0.934136	0.42265	LY86-AS1
ENSG00000217094	0.414863	0.42265
ENSG00000217165	1.00577	0.42265
ENSG00000217227	0.332372	0.42265
ENSG00000217258	0.106925	0.42265
ENSG00000217414	0.106925	0.42265
ENSG00000217576	0.106925	0.42265	LOC101930578
ENSG00000217624	0.0426932	0.42265
ENSG00000217791	0.0432978	0.42265
ENSG00000218029	0.608425	0.42265
ENSG00000218175	0.0432978	0.42265
ENSG00000218208	0.388907	0.42265
ENSG00000218226	0.15262	0.42265	MIR7161
ENSG00000218227	0.0432978	0.42265
ENSG00000218283	0.15262	0.42265
ENSG00000218418	0.268295	0.42265
ENSG00000218521	0.106925	0.42265
ENSG00000218577	0.384551	0.42265
ENSG00000218586	0.106925	0.42265
ENSG00000218689	1.34632	0.42265
ENSG00000218757	0.232741	0.42265
ENSG00000218834	0.15262	0.42265
ENSG00000218976	0.680008	0.42265
ENSG00000218980	0.106925	0.42265
ENSG00000219361	0.36147	0.42265
ENSG00000219553	0.0426932	0.42265
ENSG00000219565	0.986795	0.42265
ENSG00000219642	0.36147	0.42265
ENSG00000219665	0.934136	0.42265	LOC101928464
ENSG00000219666	0.106925	0.42265
ENSG00000220069	0.0432978	0.42265
ENSG00000220161	2.36185	0.42265	FLJ35934
ENSG00000220326	0.194347	0.42265
ENSG00000220685	0.829036	0.42265
ENSG00000220734	0.0830172	0.42265
ENSG00000220739	0.527039	0.42265
ENSG00000220848	0.527039	0.42265
ENSG00000221070	0.617934	0.42265
ENSG00000221096	0.91872	0.42265
ENSG00000221180	0.617934	0.42265
ENSG00000221230	1.24935	0.42265	MIR548L
ENSG00000221303	0.968878	0.42265	SNORA79
ENSG00000221384	0.332372	0.42265
ENSG00000221474	0.332372	0.42265
ENSG00000221676	1.3642	0.42265	RNU6ATAC
ENSG00000222043	0.0432978	0.42265
ENSG00000222303	0.119705	0.42265
ENSG00000222721	0.194347	0.42265
ENSG00000223076	0.807189	0.42265
ENSG00000223138	1.72642	0.42265
ENSG00000223255	0.106925	0.42265
ENSG00000223290	0.268295	0.42265
ENSG00000223298	0.69435	0.42265
ENSG00000223344	0.0432978	0.42265
ENSG00000223345	0.3014	0.42265	HIST2H2BA
ENSG00000223446	0.106925	0.42265
ENSG00000223467	0.15262	0.42265
ENSG00000223478	0.0432978	0.42265	LOC100506100
ENSG00000223492	0.106925	0.42265	LOC728805
ENSG00000223509	0.601078	0.42265
ENSG00000223516	0.0426932	0.42265
ENSG00000223519	0.0830172	0.42265
ENSG00000223546	1.47078	0.42265	LINC00630
ENSG00000223553	0.232741	0.42265
ENSG00000223573	0.332372	0.42265	TINCR
ENSG00000223579	0.194347	0.42265
ENSG00000223608	0.106925	0.42265
ENSG00000223624	0.679598	0.42265
ENSG00000223705	0.414863	0.42265	NSUN5P1
ENSG00000223742	0.15262	0.42265
ENSG00000223756	0.232741	0.42265
ENSG00000223768	1.34632	0.42265
ENSG00000223770	0.983057	0.42265
ENSG00000223797	0.24358	0.42265	ENTPD3-AS1
ENSG00000223808	0.0426932	0.42265
ENSG00000223813	0.998317	0.42265
ENSG00000223820	1.25428	0.42265	CFL1P1
ENSG00000223838	1.53146	0.42265
ENSG00000223891	0.232741	0.42265	OSER1-AS1
ENSG00000223917	0.0432978	0.42265
ENSG00000223921	1.12327	0.42265
ENSG00000223925	0.106925	0.42265
ENSG00000223929	0.194347	0.42265
ENSG00000224014	0.760588	0.42265
ENSG00000224019	1.1831	0.42265
ENSG00000224039	0.194347	0.42265
ENSG00000224043	0.889187	0.42265	CCNT2-AS1
ENSG00000224074	0.925476	0.42265	LINC00691
ENSG00000224081	0.332372	0.42265	LINC01057
ENSG00000224113	0.63422	0.42265
ENSG00000224114	0.194347	0.42265
ENSG00000224138	0.565482	0.42265
ENSG00000224141	0.15262	0.42265	LOC101927797
ENSG00000224165	1.44479	0.42265	DNAJC27-AS1
ENSG00000224167	0.907674	0.42265
ENSG00000224184	1.44181	0.42265	LOC100506457
ENSG00000224208	0.0432978	0.42265
ENSG00000224231	0.855233	0.42265
ENSG00000224238	0.3014	0.42265
ENSG00000224255	1.49007	0.42265
ENSG00000224259	0.0426932	0.42265	LINC01133
ENSG00000224287	0.106925	0.42265	MSL3P1
ENSG00000224295	2.53816	0.42265
ENSG00000224299	2.09205	0.42265
ENSG00000224303	0.194347	0.42265
ENSG00000224322	0.106925	0.42265
ENSG00000224326	1.34632	0.42265
ENSG00000224334	0.15262	0.42265
ENSG00000224353	0.0819034	0.42265
ENSG00000224354	1.43455	0.42265
ENSG00000224384	0.0432978	0.42265
ENSG00000224394	0.388907	0.42265
ENSG00000224404	0.860051	0.42265
ENSG00000224424	0.15262	0.42265	PRKAR2A-AS1
ENSG00000224430	0.583609	0.42265
ENSG00000224445	1.14424	0.42265	LOC101928270
ENSG00000224506	1.3005	0.42265	LOC643623
ENSG00000224521	1.52897	0.42265
ENSG00000224540	0.860051	0.42265
ENSG00000224553	0.0426932	0.42265
ENSG00000224593	0.485254	0.42265
ENSG00000224596	0.106925	0.42265	ZMIZ1-AS1
ENSG00000224604	0.747791	0.42265
ENSG00000224625	0.388907	0.42265
ENSG00000224630	0.194347	0.42265
ENSG00000224647	0.268295	0.42265
ENSG00000224660	0.0432978	0.42265	SH3BP5-AS1
ENSG00000224687	0.0426932	0.42265	RASAL2-AS1
ENSG00000224691	0.527039	0.42265
ENSG00000224715	0.15262	0.42265	LOC339685
ENSG00000224722	0.769816	0.42265	PRNCR1
ENSG00000224769	0.232741	0.42265
ENSG00000224920	0.0830172	0.42265
ENSG00000224930	0.493429	0.42265	LINC00162
ENSG00000224932	1.11745	0.42265
ENSG00000224933	0.15262	0.42265
ENSG00000225037	1.54369	0.42265
ENSG00000225067	0.0432978	0.42265
ENSG00000225079	0.615928	0.42265
ENSG00000225101	0.268295	0.42265
ENSG00000225135	0.0432978	0.42265	STXBP5
ENSG00000225144	2.02814	0.42265
ENSG00000225151	0.889187	0.42265
ENSG00000225159	0.36147	0.42265
ENSG00000225210	0.86996	0.42265
ENSG00000225215	0.0432978	0.42265
ENSG00000225230	0.0432978	0.42265
ENSG00000225249	1.37461	0.42265	LINC00378
ENSG00000225259	0.15262	0.42265
ENSG00000225261	0.332372	0.42265
ENSG00000225265	2.05055	0.42265	TAF1A-AS1
ENSG00000225308	0.818237	0.42265
ENSG00000225356	0.3014	0.42265
ENSG00000225358	0.0432978	0.42265
ENSG00000225385	0.3014	0.42265
ENSG00000225416	0.106925	0.42265
ENSG00000225418	0.106925	0.42265
ENSG00000225442	0.0432978	0.42265
ENSG00000225447	0.0830172	0.42265	RPS15AP10
ENSG00000225465	1.37117	0.42265	RFPL1S
ENSG00000225480	0.119705	0.42265
ENSG00000225511	0.0830172	0.42265	LINC00475
ENSG00000225527	0.0426932	0.42265
ENSG00000225530	0.194347	0.42265
ENSG00000225539	0.0432978	0.42265	LOC101927406
ENSG00000225542	1.03447	0.42265
ENSG00000225548	0.0830172	0.42265
ENSG00000225580	0.15262	0.42265
ENSG00000225660	1.92741	0.42265
ENSG00000225706	0.5066	0.42265
ENSG00000225719	1.3204	0.42265
ENSG00000225725	0.0819034	0.42265	FAM66E
ENSG00000225733	1.4358	0.42265	FGD5-AS1
ENSG00000225739	2.42113	0.42265
ENSG00000225746	0.15262	0.42265	SNHG23
ENSG00000225768	1.01505	0.42265	LOC101927523
ENSG00000225775	2.55471	0.42265
ENSG00000225784	0.15262	0.42265
ENSG00000225796	0.119705	0.42265
ENSG00000225840	0.0819034	0.42265
ENSG00000225900	1.52397	0.42265
ENSG00000225947	1.20338	0.42265
ENSG00000225959	0.0830172	0.42265
ENSG00000226053	1.37608	0.42265	LOC729987
ENSG00000226059	1.13472	0.42265
ENSG00000226081	0.546644	0.42265
ENSG00000226149	0.0426932	0.42265
ENSG00000226155	1.05493	0.42265
ENSG00000226216	0.106925	0.42265
ENSG00000226230	0.36147	0.42265
ENSG00000226235	0.0432978	0.42265	LEMD1-AS1
ENSG00000226240	0.0426932	0.42265	LINC00381
ENSG00000226259	0.3014	0.42265	GTF2H2B
ENSG00000226317	1.31627	0.42265	LINC00351
ENSG00000226320	1.2842	0.42265	LOC101929859
ENSG00000226337	0.153791	0.42265
ENSG00000226345	0.268295	0.42265
ENSG00000226352	0.106925	0.42265
ENSG00000226377	0.849933	0.42265
ENSG00000226380	0.153791	0.42265
ENSG00000226386	0.106925	0.42265	PARD3-AS1
ENSG00000226430	0.63422	0.42265
ENSG00000226432	0.0432978	0.42265
ENSG00000226435	0.0432978	0.42265	ANKRD18DP
ENSG00000226461	0.63422	0.42265
ENSG00000226465	0.860051	0.42265
ENSG00000226482	1.03652	0.42265	ADIPOQ-AS1
ENSG00000226499	0.0432978	0.42265
ENSG00000226501	0.232741	0.42265
ENSG00000226506	1.48464	0.42265	LOC101929551
ENSG00000226509	0.268295	0.42265
ENSG00000226644	0.63422	0.42265
ENSG00000226648	1.24985	0.42265	PLCG1-AS1
ENSG00000226653	0.633338	0.42265
ENSG00000226666	0.0426932	0.42265
ENSG00000226686	0.194347	0.42265
ENSG00000226723	0.106925	0.42265
ENSG00000226746	0.414863	0.42265	SMCR5
ENSG00000226752	0.889187	0.42265	PSMD5-AS1
ENSG00000226779	0.106925	0.42265
ENSG00000226786	1.32776	0.42265
ENSG00000226792	1.15683	0.42265	LINC00371
ENSG00000226797	0.0426932	0.42265
ENSG00000226798	0.595467	0.42265
ENSG00000226816	0.665224	0.42265
ENSG00000226891	1.03447	0.42265	LINC01359
ENSG00000226900	0.0830172	0.42265
ENSG00000226925	0.267109	0.42265
ENSG00000226930	0.0426932	0.42265
ENSG00000226953	0.680008	0.42265	LOC101928161
ENSG00000226985	0.0432978	0.42265	LINC01203
ENSG00000227036	1.1831	0.42265
ENSG00000227042	0.106925	0.42265
ENSG00000227071	0.232741	0.42265	FOCAD-AS1
ENSG00000227116	0.268295	0.42265
ENSG00000227131	0.388907	0.42265
ENSG00000227155	1.12327	0.42265
ENSG00000227176	0.839598	0.42265
ENSG00000227195	0.106925	0.42265
ENSG00000227237	0.651769	0.42265
ENSG00000227285	0.194347	0.42265
ENSG00000227288	0.232741	0.42265
ENSG00000227295	0.232741	0.42265
ENSG00000227337	0.0432978	0.42265
ENSG00000227354	0.829036	0.42265	RBM26-AS1
ENSG00000227360	0.15262	0.42265
ENSG00000227372	0.849933	0.42265	TP73-AS1
ENSG00000227373	1.31237	0.42265
ENSG00000227374	0.232741	0.42265
ENSG00000227382	0.907674	0.42265
ENSG00000227401	0.194347	0.42265
ENSG00000227467	0.106925	0.42265	LOC101928555
ENSG00000227477	0.194347	0.42265	STK4-AS1
ENSG00000227482	0.15262	0.42265
ENSG00000227495	0.0426932	0.42265	LOC102724009
ENSG00000227525	0.106925	0.42265
ENSG00000227544	1.3005	0.42265	LOC100506725
ENSG00000227547	0.488906	0.42265
ENSG00000227558	0.106925	0.42265	PGM5P2
ENSG00000227578	0.106925	0.42265
ENSG00000227581	0.67426	0.42265
ENSG00000227586	0.0426932	0.42265
ENSG00000227617	0.232741	0.42265	CERS6-AS1
ENSG00000227646	0.546644	0.42265	STEAP2-AS1
ENSG00000227671	1.50339	0.42265	MIR3916
ENSG00000227681	0.332372	0.42265
ENSG00000227683	0.338409	0.42265
ENSG00000227717	0.0830172	0.42265
ENSG00000227733	0.388907	0.42265
ENSG00000227759	0.268295	0.42265
ENSG00000227835	0.760272	0.42265
ENSG00000227860	0.15262	0.42265
ENSG00000227887	0.0432978	0.42265
ENSG00000227888	2.09318	0.42265	FAM66A
ENSG00000227895	1.09341	0.42265	ISX-AS1
ENSG00000227902	0.15262	0.42265
ENSG00000227908	0.15262	0.42265	FLJ31104
ENSG00000227910	0.106925	0.42265
ENSG00000227929	0.268295	0.42265	SRGAP3-AS3
ENSG00000227999	0.665224	0.42265
ENSG00000228010	0.106925	0.42265
ENSG00000228021	0.24358	0.42265	LOC283038
ENSG00000228036	0.15262	0.42265
ENSG00000228053	0.0432978	0.42265
ENSG00000228057	0.565482	0.42265
ENSG00000228065	0.925476	0.42265
ENSG00000228106	1.35355	0.42265
ENSG00000228110	0.194347	0.42265
ENSG00000228204	0.942643	0.42265
ENSG00000228212	0.106925	0.42265
ENSG00000228215	1.50088	0.42265
ENSG00000228223	1.15683	0.42265	HCG11
ENSG00000228235	0.0432978	0.42265
ENSG00000228252	0.232741	0.42265
ENSG00000228262	1.00577	0.42265
ENSG00000228265	0.0432978	0.42265	RALY-AS1
ENSG00000228274	1.54524	0.42265
ENSG00000228291	0.106925	0.42265
ENSG00000228309	0.295299	0.42265	LINC01350
ENSG00000228327	2.03078	0.42265
ENSG00000228334	0.106925	0.42265
ENSG00000228358	0.5066	0.42265
ENSG00000228363	0.925476	0.42265
ENSG00000228389	0.106925	0.42265
ENSG00000228393	0.527039	0.42265
ENSG00000228412	1.37117	0.42265	LOC100506885
ENSG00000228430	2.11655	0.42265
ENSG00000228451	1.58974	0.42265
ENSG00000228492	0.721812	0.42265
ENSG00000228544	0.194347	0.42265	CCDC183-AS1
ENSG00000228547	0.15262	0.42265
ENSG00000228557	0.745602	0.42265
ENSG00000228566	0.721812	0.42265
ENSG00000228573	2.03948	0.42265
ENSG00000228589	0.106925	0.42265
ENSG00000228624	1.21763	0.42265	LOC101927768
ENSG00000228650	0.849933	0.42265
ENSG00000228709	0.268295	0.42265
ENSG00000228711	0.332372	0.42265
ENSG00000228714	1.1831	0.42265	LOC101928775
ENSG00000228734	0.18562	0.42265
ENSG00000228781	0.36147	0.42265
ENSG00000228793	0.63422	0.42265
ENSG00000228803	1.24616	0.42265
ENSG00000228818	0.106925	0.42265
ENSG00000228853	1.73299	0.42265	NEGR1-IT1
ENSG00000228857	0.0432978	0.42265	LOC101060091
ENSG00000228903	0.0432978	0.42265
ENSG00000228906	0.15262	0.42265
ENSG00000228933	0.232741	0.42265
ENSG00000228935	1.46319	0.42265
ENSG00000228956	0.106925	0.42265
ENSG00000228971	0.232741	0.42265	LOC100996635
ENSG00000228986	0.270135	0.42265
ENSG00000228999	0.332372	0.42265
ENSG00000229018	0.106925	0.42265
ENSG00000229043	0.388907	0.42265	LOC101927021
ENSG00000229051	0.338409	0.42265	LOC101927244
ENSG00000229093	1.64759	0.42265
ENSG00000229127	0.621043	0.42265	LOC101928020
ENSG00000229200	0.270135	0.42265
ENSG00000229201	0.194347	0.42265
ENSG00000229229	0.485254	0.42265
ENSG00000229255	0.69435	0.42265
ENSG00000229271	0.951002	0.42265
ENSG00000229278	0.760588	0.42265
ENSG00000229287	0.583609	0.42265
ENSG00000229291	0.232741	0.42265
ENSG00000229336	0.617934	0.42265
ENSG00000229348	0.708277	0.42265
ENSG00000229358	1.54127	0.42265	DPY19L1P1
ENSG00000229388	0.332372	0.42265
ENSG00000229419	1.62569	0.42265	RALGAPA1P
ENSG00000229420	1.78926	0.42265
ENSG00000229456	0.106925	0.42265
ENSG00000229498	0.747791	0.42265	LOC284950
ENSG00000229550	0.36147	0.42265
ENSG00000229559	0.18562	0.42265
ENSG00000229623	0.998317	0.42265
ENSG00000229664	0.106925	0.42265
ENSG00000229666	1.10558	0.42265
ENSG00000229722	1.54369	0.42265
ENSG00000229775	0.36147	0.42265
ENSG00000229794	0.106925	0.42265
ENSG00000229852	0.119705	0.42265
ENSG00000229873	0.36147	0.42265	OGFR-AS1
ENSG00000229877	0.0830172	0.42265
ENSG00000229951	2.76339	0.42265	FLJ31356
ENSG00000229988	0.760272	0.42265	HBBP1
ENSG00000230013	0.0426932	0.42265	LOC101928579
ENSG00000230084	0.106925	0.42265
ENSG00000230091	0.119705	0.42265	TMEM254-AS1
ENSG00000230107	1.22158	0.42265
ENSG00000230159	0.77321	0.42265
ENSG00000230183	0.414863	0.42265
ENSG00000230189	1.19322	0.42265
ENSG00000230204	0.106925	0.42265
ENSG00000230207	0.194347	0.42265
ENSG00000230221	0.194347	0.42265
ENSG00000230234	0.760272	0.42265
ENSG00000230237	0.0426932	0.42265
ENSG00000230255	0.106925	0.42265
ENSG00000230291	0.0426932	0.42265
ENSG00000230295	0.0819034	0.42265
ENSG00000230303	0.106925	0.42265
ENSG00000230310	1.11155	0.42265
ENSG00000230358	0.485254	0.42265
ENSG00000230368	0.268295	0.42265	FAM41C
ENSG00000230373	1.18819	0.42265	GOLGA6L5P
ENSG00000230399	0.268295	0.42265
ENSG00000230409	0.0426932	0.42265
ENSG00000230442	0.15262	0.42265
ENSG00000230490	0.657024	0.42265
ENSG00000230551	0.665224	0.42265	CSNK1A1
ENSG00000230584	1.04821	0.42265
ENSG00000230590	1.75528	0.42265	FTX
ENSG00000230612	0.925476	0.42265	LOC101927783
ENSG00000230637	0.194347	0.42265
ENSG00000230638	0.769816	0.42265
ENSG00000230724	0.829036	0.42265
ENSG00000230730	1.50601	0.42265
ENSG00000230733	0.388907	0.42265
ENSG00000230818	0.414863	0.42265
ENSG00000230825	0.998317	0.42265	LOC101927354
ENSG00000230832	1.17023	0.42265
ENSG00000230837	0.15262	0.42265
ENSG00000230844	0.577199	0.42265	ZNF674-AS1
ENSG00000230847	0.15262	0.42265
ENSG00000230850	0.194347	0.42265
ENSG00000230869	0.0830172	0.42265
ENSG00000230894	0.18562	0.42265
ENSG00000230896	0.106925	0.42265
ENSG00000230902	0.63422	0.42265
ENSG00000230906	0.15262	0.42265
ENSG00000230926	0.769816	0.42265
ENSG00000230937	0.931759	0.42265	MIR205
ENSG00000230947	0.194347	0.42265
ENSG00000230950	0.0432978	0.42265
ENSG00000230979	0.119705	0.42265
ENSG00000231010	1.42044	0.42265
ENSG00000231011	1.34995	0.42265
ENSG00000231039	0.106925	0.42265
ENSG00000231096	0.5066	0.42265
ENSG00000231100	0.0819034	0.42265
ENSG00000231107	0.106925	0.42265	LINC01508
ENSG00000231152	0.974795	0.42265
ENSG00000231172	1.22706	0.42265	LOC101927884
ENSG00000231177	1.98574	0.42265	LINC00852
ENSG00000231181	0.319213	0.42265
ENSG00000231182	1.39479	0.42265
ENSG00000231185	1.57145	0.42265	LOC101926941
ENSG00000231200	1.61747	0.42265
ENSG00000231242	0.3014	0.42265
ENSG00000231246	0.24358	0.42265
ENSG00000231272	0.535076	0.42265
ENSG00000231329	0.617934	0.42265
ENSG00000231365	0.106925	0.42265	LOC101929147
ENSG00000231395	1.64759	0.42265
ENSG00000231422	1.63776	0.42265	LINC01516
ENSG00000231485	0.232741	0.42265
ENSG00000231510	0.240783	0.42265
ENSG00000231521	0.3014	0.42265
ENSG00000231532	0.0426932	0.42265	LINC01249
ENSG00000231607	1.87578	0.42265
ENSG00000231615	0.485254	0.42265
ENSG00000231663	0.0432978	0.42265	LOC101927765
ENSG00000231683	0.0426932	0.42265	LOC101927136
ENSG00000231689	0.388907	0.42265
ENSG00000231703	0.760272	0.42265
ENSG00000231718	0.934136	0.42265	FLJ43585
ENSG00000231721	1.32396	0.42265	LINC-PINT
ENSG00000231752	0.232741	0.42265	EMBP1
ENSG00000231769	1.766	0.42265
ENSG00000231822	0.889187	0.42265
ENSG00000231863	0.0432978	0.42265
ENSG00000231889	0.524857	0.42265	TRAF3IP2-AS1
ENSG00000231905	1.78103	0.42265
ENSG00000231952	0.15262	0.42265
ENSG00000231954	0.106925	0.42265
ENSG00000231976	0.270135	0.42265	LINC00202-2
ENSG00000231989	1.00577	0.42265	PPP1R2P3
ENSG00000231999	0.860051	0.42265	FLJ27354
ENSG00000232006	0.183368	0.42265
ENSG00000232021	0.106925	0.42265	LEF1-AS1
ENSG00000232024	0.106925	0.42265
ENSG00000232028	0.194347	0.42265	LOC101929542
ENSG00000232034	1.57412	0.42265
ENSG00000232043	0.194347	0.42265
ENSG00000232054	0.106925	0.42265
ENSG00000232058	0.0432978	0.42265	LOC101928475
ENSG00000232077	0.0426932	0.42265	LINC01031
ENSG00000232079	0.942643	0.42265	LOC284825
ENSG00000232093	0.15262	0.42265	LOC100505666
ENSG00000232148	1.39708	0.42265
ENSG00000232150	0.232741	0.42265	ST13P4
ENSG00000232176	0.0432978	0.42265
ENSG00000232184	0.708277	0.42265
ENSG00000232293	0.194347	0.42265
ENSG00000232337	0.3014	0.42265
ENSG00000232346	0.0830172	0.42265
ENSG00000232388	0.69435	0.42265	LINC00493
ENSG00000232406	0.0426932	0.42265	LOC100130373
ENSG00000232439	0.3014	0.42265
ENSG00000232445	0.649972	0.42265	LOC101927746
ENSG00000232447	1.07678	0.42265
ENSG00000232460	0.232741	0.42265
ENSG00000232505	0.0432978	0.42265
ENSG00000232524	0.332372	0.42265
ENSG00000232526	0.5094	0.42265
ENSG00000232527	0.0830172	0.42265
ENSG00000232537	0.990747	0.42265	LOC100509303
ENSG00000232545	0.0432978	0.42265
ENSG00000232551	0.663146	0.42265
ENSG00000232571	0.617934	0.42265
ENSG00000232631	0.916657	0.42265
ENSG00000232637	0.0819034	0.42265
ENSG00000232640	0.665224	0.42265
ENSG00000232676	0.194347	0.42265
ENSG00000232682	0.268295	0.42265
ENSG00000232702	0.232741	0.42265
ENSG00000232713	0.36147	0.42265
ENSG00000232716	0.240783	0.42265
ENSG00000232849	0.760272	0.42265
ENSG00000232891	0.3014	0.42265
ENSG00000232903	0.708277	0.42265	LINC01166
ENSG00000232936	0.268295	0.42265
ENSG00000232995	0.829036	0.42265	RGS5
ENSG00000233003	0.106925	0.42265
ENSG00000233005	1.02746	0.42265
ENSG00000233029	1.41731	0.42265
ENSG00000233030	0.805053	0.42265
ENSG00000233056	0.5066	0.42265
ENSG00000233129	1.09341	0.42265
ENSG00000233143	0.106925	0.42265
ENSG00000233170	0.934136	0.42265	LOC728024
ENSG00000233183	0.721812	0.42265	LOC100653005
ENSG00000233213	1.95652	0.42265
ENSG00000233220	0.36147	0.42265	LINC00167
ENSG00000233225	0.0432978	0.42265
ENSG00000233229	0.15262	0.42265
ENSG00000233248	0.0432978	0.42265
ENSG00000233309	0.0830172	0.42265
ENSG00000233327	1.84965	0.42265	USP32P2
ENSG00000233363	0.485254	0.42265
ENSG00000233379	0.106925	0.42265
ENSG00000233388	0.0426932	0.42265
ENSG00000233452	0.232741	0.42265	STXBP5-AS1
ENSG00000233508	0.601078	0.42265
ENSG00000233536	0.268295	0.42265
ENSG00000233569	0.5066	0.42265	LOC101928797
ENSG00000233602	0.380673	0.42265	ERI3-IT1
ENSG00000233693	0.341993	0.42265	LOC100505795
ENSG00000233718	2.1099	0.42265	MYCNOS
ENSG00000233747	0.15262	0.42265
ENSG00000233766	0.583609	0.42265
ENSG00000233776	0.0432978	0.42265	LINC01251
ENSG00000233783	0.0426932	0.42265
ENSG00000233818	0.384551	0.42265
ENSG00000233836	1.44479	0.42265
ENSG00000233846	0.106925	0.42265
ENSG00000233862	0.36147	0.42265
ENSG00000233868	0.15262	0.42265
ENSG00000233892	0.0432978	0.42265
ENSG00000233895	0.665224	0.42265
ENSG00000233928	1.87205	0.42265
ENSG00000233981	0.0830172	0.42265
ENSG00000234050	0.232741	0.42265
ENSG00000234056	1.17413	0.42265
ENSG00000234076	2.30939	0.42265
ENSG00000234083	1.08092	0.42265
ENSG00000234120	0.818237	0.42265
ENSG00000234158	0.268295	0.42265
ENSG00000234171	0.5066	0.42265	RNASEH1-AS1
ENSG00000234207	0.0432978	0.42265
ENSG00000234231	0.15262	0.42265	LOC101930107
ENSG00000234232	0.0426932	0.42265
ENSG00000234234	0.764182	0.42265
ENSG00000234241	0.106925	0.42265
ENSG00000234247	0.633338	0.42265
ENSG00000234263	1.12327	0.42265	LOC101928461
ENSG00000234289	0.0432978	0.42265
ENSG00000234297	0.36147	0.42265
ENSG00000234322	0.0432978	0.42265
ENSG00000234323	0.708277	0.42265
ENSG00000234327	0.232741	0.42265	LOC101928000
ENSG00000234360	0.36147	0.42265
ENSG00000234369	0.829036	0.42265
ENSG00000234377	0.0432978	0.42265	RNF219-AS1
ENSG00000234420	0.5066	0.42265	ZNF37BP
ENSG00000234429	1.39479	0.42265
ENSG00000234450	0.0432978	0.42265
ENSG00000234497	1.25428	0.42265	ERICH3-AS1
ENSG00000234509	1.20802	0.42265
ENSG00000234557	2.06792	0.42265
ENSG00000234587	0.15262	0.42265
ENSG00000234608	1.28004	0.42265	MAPKAPK5-AS1
ENSG00000234616	0.232741	0.42265	JRK
ENSG00000234646	0.0426932	0.42265
ENSG00000234653	0.106925	0.42265	LOC101927907
ENSG00000234663	0.332372	0.42265	LOC101927156
ENSG00000234675	0.36147	0.42265
ENSG00000234680	0.0830172	0.42265
ENSG00000234715	0.829036	0.42265	LOC101927870
ENSG00000234723	0.106925	0.42265
ENSG00000234763	1.70097	0.42265
ENSG00000234787	1.58311	0.42265	LINC00458
ENSG00000234810	1.49485	0.42265
ENSG00000234840	1.45652	0.42265	LINC01239
ENSG00000234864	0.0819034	0.42265
ENSG00000234912	0.708277	0.42265
ENSG00000234917	0.106925	0.42265
ENSG00000234925	0.708277	0.42265
ENSG00000234962	1.93515	0.42265	LINC00700
ENSG00000234964	0.106925	0.42265
ENSG00000234975	0.15262	0.42265
ENSG00000235008	0.0432978	0.42265
ENSG00000235028	0.106925	0.42265
ENSG00000235043	0.0432978	0.42265
ENSG00000235065	0.0432978	0.42265
ENSG00000235082	0.414863	0.42265
ENSG00000235106	1.11745	0.42265	LINC00094
ENSG00000235121	1.46349	0.42265
ENSG00000235123	0.15262	0.42265	DSCAM-AS1
ENSG00000235130	0.0426932	0.42265
ENSG00000235139	0.918081	0.42265	LOC101927378
ENSG00000235269	0.232741	0.42265
ENSG00000235274	1.02746	0.42265
ENSG00000235337	0.0426932	0.42265
ENSG00000235354	0.807189	0.42265
ENSG00000235370	1.93817	0.42265
ENSG00000235379	1.38481	0.42265
ENSG00000235381	0.595467	0.42265
ENSG00000235449	0.0432978	0.42265
ENSG00000235477	1.25867	0.42265
ENSG00000235497	0.97501	0.42265
ENSG00000235505	1.27161	0.42265	LOC643733
ENSG00000235532	0.0426932	0.42265
ENSG00000235566	1.08092	0.42265
ENSG00000235602	0.384551	0.42265	POU5F1P3
ENSG00000235617	0.194347	0.42265
ENSG00000235619	0.36147	0.42265
ENSG00000235621	0.295299	0.42265	LINC00494
ENSG00000235636	0.106925	0.42265
ENSG00000235651	0.747791	0.42265
ENSG00000235677	0.36147	0.42265
ENSG00000235686	1.50862	0.42265
ENSG00000235688	0.106925	0.42265
ENSG00000235703	1.2317	0.42265	LINC00894
ENSG00000235720	0.194347	0.42265
ENSG00000235726	1.08092	0.42265	LOC101927896
ENSG00000235741	0.535076	0.42265
ENSG00000235756	0.106925	0.42265
ENSG00000235823	0.665224	0.42265
ENSG00000235831	0.839598	0.42265	BHLHE40-AS1
ENSG00000235876	0.86996	0.42265
ENSG00000235885	0.3014	0.42265	LOC101930566
ENSG00000235887	0.268295	0.42265
ENSG00000235974	0.341993	0.42265
ENSG00000235984	0.3014	0.42265	GPC5-AS1
ENSG00000236017	0.106925	0.42265	ASMTL-AS1
ENSG00000236035	0.649972	0.42265
ENSG00000236066	0.0426932	0.42265
ENSG00000236121	0.0432978	0.42265
ENSG00000236152	0.0432978	0.42265
ENSG00000236155	0.849933	0.42265	LOC101928303
ENSG00000236233	0.332372	0.42265
ENSG00000236253	0.807189	0.42265	SLC25A3P1
ENSG00000236255	0.15262	0.42265
ENSG00000236264	0.565482	0.42265
ENSG00000236281	0.3014	0.42265
ENSG00000236296	0.0432978	0.42265	GUSBP5
ENSG00000236318	0.679598	0.42265	LOC102659288
ENSG00000236383	1.46796	0.42265	LINC00854
ENSG00000236393	0.24358	0.42265	LOC101927476
ENSG00000236404	0.3014	0.42265
ENSG00000236432	0.332372	0.42265	LOC654841
ENSG00000236438	1.80688	0.42265	LOC101928670
ENSG00000236451	1.28004	0.42265
ENSG00000236453	0.36147	0.42265
ENSG00000236483	0.520173	0.42265
ENSG00000236524	2.09631	0.42265
ENSG00000236529	0.0426932	0.42265
ENSG00000236537	0.918081	0.42265	LOC101930415
ENSG00000236539	0.0432978	0.42265
ENSG00000236549	0.708277	0.42265
ENSG00000236556	0.332372	0.42265
ENSG00000236558	0.119705	0.42265
ENSG00000236564	0.0426932	0.42265
ENSG00000236605	0.0432978	0.42265
ENSG00000236643	2.06629	0.42265
ENSG00000236665	0.18562	0.42265
ENSG00000236668	1.46513	0.42265	LOC100505588
ENSG00000236695	0.15262	0.42265
ENSG00000236758	1.45915	0.42265
ENSG00000236790	1.49545	0.42265	LINC00299
ENSG00000236834	0.695746	0.42265	LINC00421
ENSG00000236842	0.680008	0.42265
ENSG00000236850	1.90628	0.42265	BMS1P20
ENSG00000236892	0.760272	0.42265
ENSG00000237013	0.194347	0.42265	LOC101927701
ENSG00000237039	0.0426932	0.42265
ENSG00000237053	1.05493	0.42265
ENSG00000237061	2.64587	0.42265
ENSG00000237074	0.889187	0.42265
ENSG00000237104	0.665224	0.42265
ENSG00000237125	0.119705	0.42265	HAND2-AS1
ENSG00000237153	0.194347	0.42265
ENSG00000237212	0.106925	0.42265
ENSG00000237238	0.332372	0.42265
ENSG00000237307	0.0432978	0.42265
ENSG00000237381	0.911318	0.42265
ENSG00000237400	1.44364	0.42265
ENSG00000237406	0.332372	0.42265
ENSG00000237414	0.539833	0.42265
ENSG00000237438	1.37804	0.42265	CECR7
ENSG00000237461	0.741583	0.42265	LOC101928438
ENSG00000237469	0.232741	0.42265
ENSG00000237470	0.0426932	0.42265
ENSG00000237491	0.414863	0.42265
ENSG00000237556	1.13472	0.42265
ENSG00000237578	2.66756	0.42265
ENSG00000237605	0.384551	0.42265
ENSG00000237622	0.106925	0.42265
ENSG00000237670	0.268295	0.42265
ENSG00000237697	0.649972	0.42265	LINC00312
ENSG00000237704	0.760272	0.42265
ENSG00000237713	0.15262	0.42265
ENSG00000237729	0.0426932	0.42265
ENSG00000237748	0.0432978	0.42265
ENSG00000237775	0.0426932	0.42265
ENSG00000237807	0.0432978	0.42265
ENSG00000237813	1.50862	0.42265
ENSG00000237821	0.0432978	0.42265
ENSG00000237844	0.268295	0.42265
ENSG00000237854	0.106925	0.42265
ENSG00000237870	0.194347	0.42265	LOC102724434
ENSG00000237875	0.0432978	0.42265
ENSG00000237877	0.0432978	0.42265	LINC01473
ENSG00000237882	0.232741	0.42265
ENSG00000237899	0.419521	0.42265
ENSG00000237921	0.583609	0.42265
ENSG00000237945	0.0426932	0.42265	LINC00649
ENSG00000237998	0.0426932	0.42265
ENSG00000238041	0.119705	0.42265
ENSG00000238042	0.442065	0.42265
ENSG00000238098	1.19322	0.42265	ABCA17P
ENSG00000238133	1.98574	0.42265	MLK7-AS1
ENSG00000238178	0.3014	0.42265
ENSG00000238245	0.232741	0.42265
ENSG00000238276	1.49545	0.42265
ENSG00000238354	0.0432978	0.42265
ENSG00000238426	0.5094	0.42265
ENSG00000238590	0.268295	0.42265
ENSG00000238744	0.106925	0.42265
ENSG00000238864	0.959218	0.42265
ENSG00000238878	0.527039	0.42265
ENSG00000239040	1.24935	0.42265
ENSG00000239065	0.106925	0.42265
ENSG00000239100	0.3014	0.42265
ENSG00000239102	1.13148	0.42265
ENSG00000239179	0.734977	0.42265
ENSG00000239219	0.232741	0.42265	LOC100128164
ENSG00000239407	1.87205	0.42265
ENSG00000239437	0.0426932	0.42265
ENSG00000239445	0.106925	0.42265	ST3GAL6-AS1
ENSG00000239455	0.106925	0.42265
ENSG00000239467	0.527039	0.42265
ENSG00000239473	0.925476	0.42265
ENSG00000239481	0.3014	0.42265
ENSG00000239568	0.106925	0.42265
ENSG00000239570	0.747791	0.42265
ENSG00000239642	0.15262	0.42265
ENSG00000239719	0.0426932	0.42265
ENSG00000239739	0.0432978	0.42265
ENSG00000239776	0.194347	0.42265
ENSG00000239994	0.0432978	0.42265
ENSG00000240024	0.15262	0.42265	LINC00888
ENSG00000240050	1.39479	0.42265
ENSG00000240100	0.194347	0.42265
ENSG00000240121	0.772437	0.42265
ENSG00000240132	0.270135	0.42265
ENSG00000240167	1.39479	0.42265
ENSG00000240370	0.15262	0.42265	RPL13P5
ENSG00000240392	0.0432978	0.42265
ENSG00000240405	1.08002	0.42265	LINC01212
ENSG00000240498	0.232741	0.42265	CDKN2B-AS1
ENSG00000240535	0.0432978	0.42265	LOC102467081
ENSG00000240571	0.388907	0.42265
ENSG00000240618	0.0432978	0.42265
ENSG00000240668	0.15262	0.42265
ENSG00000240729	0.194347	0.42265
ENSG00000240731	0.0432978	0.42265
ENSG00000240796	0.679598	0.42265
ENSG00000240888	1.68503	0.42265
ENSG00000240898	0.0819034	0.42265
ENSG00000240935	0.194347	0.42265	PLGLA
ENSG00000240966	1.56265	0.42265
ENSG00000241007	0.194347	0.42265
ENSG00000241061	0.106925	0.42265
ENSG00000241104	0.15262	0.42265	LOC284344
ENSG00000241136	0.0432978	0.42265
[truncated: 1,548 more rows]

## Sheet: MGC layers from sm. antral foll
Mural granulosa cell layers from small antral follicles, noncoding RNA		p<0,05	In bold: annotated via refseq software, the rest (t-test, p<0,05) is annotated based on Ensembl. ID using Genecards.com
Ensembl.ID	Means (FPKM)	p.values	Gene symbol	Gene name	Gene size/length	Strand orientation	Type
ENSG00000232573	2.23404	0.000222328	RPL3P4	Ribosomal Protein L3 Pseudogene 4	479	minus	pseudogene
ENSG00000230076	1.05387	0.00030531	RPL10P6	Ribosomal Protein L10 Pseudogene	375	plus	pseudogene
ENSG00000248527	10.2983	0.000445118	MTATP6P1	Mitochondrially Encoded ATP Synthase 6 Pseudogene 1	681	plus	pseudogene
ENSG00000260804	4.59978	0.000492276	PKI55	DKFZp434H1419	3304	plus	RNA gene affiliated with ncRNA class
ENSG00000234741	4.59409	0.000665666	GAS5	Growth Arrest Specific 5	4983	minus	RNA gene affiliated with ncRNA class
ENSG00000266019	5.03339	0.000686735	MIR3609	MicroRNA 3609	80	plus	RNA gene affiliated with miRNA class
ENSG00000215030	2.26877	0.000954582	RPL13P12	Ribosomal Protein L13 Pseudogene 12	709	minus	pseudogene
ENSG00000132967	0.907149	0.00122245	HMGB1P5	High Mobility Group Box 1 Pseudogene 5	1260	plus	pseudogene
ENSG00000224078	6.31774	0.00122896	SNHG14	Small Nucleolar RNA Host Gene 14	440880	plus	RNA gene affiliated with ncRNA class
ENSG00000234797	2.326	0.00127285	RPS3A	Ribosomal Protein S3A Pseudogene 6	859	plus	pseudogene
ENSG00000225630	7.80618	0.00135339	MTND2P28	Mitochondrially Encoded NADH:Ubiquinone Oxidoreductase Core Subunit 2 Pseudogene 28	1047	plus	pseudogene affiliated with lncRNA class
ENSG00000225022	0.601191	0.00138502	UBE2D3P1	Ubiquitin Conjugating Enzyme E2 D3 Pseudogene 1	884	minus	pseudogene
ENSG00000152117	2.99951	0.00177537	LOC150776	Sphingomyelin Phosphodiesterase 4, Neutral Membrane (Neutral Sphingomyelinase-3) Pseudogene	28764	plus	pseudogene
ENSG00000202198	10.3948	0.00188808	RN7SK	RNA, 7SK Small Nuclear	332	plus	RNA gene affiliated with 7SK RNA class
ENSG00000233913	1.18766	0.00190455	RPL10P9	Ribosomal Protein L10 Pseudogene 9	727	plus	pseudogene
ENSG00000244398	5.62362	0.00206051	RPL36AP37	Ribosomal Protein L36a Pseudogene 37	416	minus	pseudogene
ENSG00000233137	3.81216	0.00208797	EBLN3	Endogenous Bornavirus-Like Nucleoprotein 3	10651	plus	pseudogene
ENSG00000263244	4.91711	0.00214471	RP11-473I1.9 (alias)	Uncharacterized	8334	plus	RNA gene affiliated with lncRNA class
ENSG00000216866	0.527861	0.00233288	RPS2P55	Ribosomal Protein S2 Pseudogene 55	949	minus	pseudogene
ENSG00000214975	0.542387	0.00250176	PPIAP29	Peptidylprolyl Isomerase A Pseudogene 29	811	plus	pseudogene
ENSG00000253352	6.02374	0.00253767	TUG1	Taurine Up-Regulated 1	10185	plus	RNA gene affiliated with ncRNA class
ENSG00000247556	5.92637	0.00281486	OIP5-AS1	OIP5 Antisense RNA 1	25748	plus	RNA gene affiliated with ncRNA class
ENSG00000269825	4.29052	0.00285276	CTD-3099C6.9 (alias)	Uncharacterized	2848	minus	RNA gene
ENSG00000223960	1.87542	0.0030055	LOC101927027	Uncharacterized	26585	plus	RNA gene affiliated with ncRNA class
ENSG00000264112	4.21935	0.00311268	RP11-159D12.2 (alias)	Uncharacterized	5812	minus	RNA gene affiliated with lncRNA class
ENSG00000235552	2.34941	0.00322688	RPL6P27	Ribosomal Protein L6 Pseudogene 27	938	minus	pseudogene
ENSG00000214389	2.10227	0.00339021	RPS3AP26	Ribosomal Protein S3a Pseudogene 26	858	minus	pseudogene
ENSG00000220842	3.20304	0.0036326	RPL21P16	Ribosomal Protein L21 Pseudogene 16	582	minus	pseudogene
ENSG00000204652	0.212199	0.00374936	RPS26P8	Ribosomal Protein S26 Pseudogene 8	464	plus	pseudogene
ENSG00000253945	0.212199	0.00374936	RP11-328L11.1 (alias)	Uncharacterized	93	plus	Uncharacterized
ENSG00000227615	5.32564	0.00375458	RPS12P22	Ribosomal Protein S12 Pseudogene 22	524	minus	pseudogene
ENSG00000229807	8.05612	0.00397396	XIST	X Inactive Specific Transcript	32103	minus	RNA gene affiliated with ncRNA class
ENSG00000255478	0.240458	0.00398858	RP11-867O8.5 (alias)	Uncharacterized	7862	plus	RNA gene
ENSG00000205871	2.05188	0.0041007	RPS3AP47	Ribosomal Protein S3a Pseudogene 47	863	minus	pseudogene
ENSG00000265150	8.08801	0.00413341	RN7SL2	RNA, 7SL, Cytoplasmic 2	303	minus	RNA gene affiliated with SRP RNA class
ENSG00000213881	0.164706	0.00420855	NPM1P6	Nucleophosmin 1 (Nucleolar Phosphoprotein B23, Numatrin) Pseudogene 6	1291	plus	pseudogene
ENSG00000234785	0.164706	0.00420855	EEF1GP5	Eukaryotic Translation Elongation Factor 1 Gamma Pseudogene 5	1405	plus	pseudogene
ENSG00000253604	0.164706	0.00420855	RP11-489E7.1 (alias)	Uncharacterized	3222	plus	RNA gene
ENSG00000200243	0.0847221	0.00445678	RN7SKP79	RNA, 7SK Small Nuclear Pseudogene 79	336	minus	pseudogene affiliated with 7SK RNA class
ENSG00000233247	0.0847221	0.00445678	UBE2E4P	Ubiquitin Conjugating Enzyme E2 E4 Pseudogene	1159	plus	pseudogene
ENSG00000233631	0.0847221	0.00445678	RP11-457M11.1	Uncharacterized	2398	minus	Uncharacterized
ENSG00000234335	0.0847221	0.00445678	RPS4XP11	Ribosomal Protein S4X Pseudogene 11	889	minus	pseudogene
ENSG00000237729	0.0847221	0.00445678	RPS27P17	Ribosomal Protein S27 Pseudogene 17	343	minus	pseudogene
ENSG00000240087	0.0847221	0.00445678	RPSAP12	Ribosomal Protein SA Pseudogene 12	1034	minus	pseudogene
ENSG00000241411	0.0847221	0.00445678	RPS2P27	Ribosomal Protein S2 Pseudogene 27	933	minus	pseudogene
ENSG00000242445	0.0847221	0.00445678	RPL7AP11	Ribosomal Protein L7a Pseudogene 11	877	plus	pseudogene
ENSG00000258363	0.0847221	0.00445678	GC14P019959 (alias)	Uncharacterized	1662	plus	Uncharacterized
ENSG00000230724	2.51486	0.00467043	LINC01001	Long Intergenic Non-Protein Coding RNA 1001	12626	minus	RNA gene affiliated with ncRNA class
ENSG00000177410	5.124	0.00484417	ZFAS1	ZNFX1 Antisense RNA 1	17561	plus	RNA gene affiliated with ncRNA class
ENSG00000178464	0.656566	0.00493497	CTD-2192J16.15 (alias)	Uncharacterized	645	minus	Uncharacterized
ENSG00000254911	3.79763	0.00495994	SCARNA9	Small Cajal Body-Specific RNA 9	354	plus	RNA gene affiliated with scaRNA class
ENSG00000230629	1.92629	0.00508179	RPS23P8	Ribosomal Protein S23 Pseudogene 8	381	plus	pseudogene
ENSG00000224631	1.29061	0.00509186	RPS27AP16	Ribosomal Protein S27a Pseudogene 16	566	minus	pseudogene affiliated with lncRNA class
ENSG00000136149	4.1028	0.00552998	RPL13AP25	Ribosomal Protein L13a Pseudogene 25	660	minus	pseudogene
ENSG00000215908	1.4535	0.00560737	CROCCP2	Ciliary Rootlet Coiled-Coil, Rootletin Pseudogene 2	26428	minus	pseudogene
ENSG00000259758	4.0381	0.00574971	GC08M141530 (alias)	Uncharacterized	9345	minus	Uncharacterized
ENSG00000187653	3.32961	0.00587972	TMSB4XP8	Thymosin Beta 4, X-Linked Pseudogene 8	631	minus	pseudogene
ENSG00000267259	6.65914	0.00596759	CTD-2008P7.9 (alias)	Uncharacterized	2692	minus	RNA gene
ENSG00000241429	3.47702	0.00603602	EEF1A1P25	Eukaryotic Translation Elongation Factor 1 Alpha 1 Pseudogene 25	1267	plus	pseudogene affiliated with lncRNA class
ENSG00000236552	2.50941	0.00617229	RPL13AP5	Ribosomal Protein L13a Pseudogene 5	658	plus	pseudogene
ENSG00000251562	9.49503	0.0062687	MALAT1/NEAT2	Metastasis Associated Lung Adenocarcinoma Transcript 1	8755	plus	RNA gene affiliated with ncRNA class
ENSG00000236439	1.40524	0.0063436	RPS27P8	Ribosomal Protein S27 Pseudogene 8	345	minus	pseudogene affiliated with antisens RNA class
ENSG00000175061	3.29899	0.00640013	LRRC75A-AS1	LRRC75A Antisense RNA 1	39857	plus	RNA gene affiliated with ncRNA class
ENSG00000202058	3.13075	0.00657778	RN7SKP80	RNA, 7SK Small Nuclear Pseudogene 80	283	minus	pseudogene affiliated with 7SK RNA class
ENSG00000229344	3.02916	0.00698848	MTCO2P12	MT-CO2 Pseudogene 12	682	plus	pseudogene
ENSG00000200312	3.44779	0.00701148	RN7SKP255	RNA, 7SK Small Nuclear Pseudogene 255	313	plus	pseudogene affiliated with 7SK RNA class
ENSG00000228007	0.307298	0.00702678	RPL36AP7	Ribosomal Protein L36a Pseudogene 7	398	plus	pseudogene
ENSG00000260257	1.45753	0.00722435	RP5-1085F17.3 (alias)	Uncharacterized	2131	plus	RNA gene
ENSG00000198744	3.41836	0.00740776	LOC101929612/MTCO3P12	MT-CO3 Pseudogene 12	547	plus	pseudogene
ENSG00000261616	0.93038	0.00746676	RP11-6O2.3 (alias)	Uncharacterized	6054	plus	RNA gene
ENSG00000237973	5.84926	0.00748914	MTCO1P12	MT-CO1 Pseudogene 12	1543	plus	pseudogene affiliated with lncRNA class
ENSG00000189343	2.48467	0.00752354	RPS2P46	Ribosomal Protein S2 Pseudogene 46	947	minus	pseudogene
ENSG00000213885	0.328939	0.00768927	RPL13AP7	Ribosomal Protein L13a Pseudogene 7	1130	plus	pseudogene
ENSG00000223551	1.90406	0.00780095	TMSB4XP4	Thymosin Beta 4, X-Linked Pseudogene 4	622	plus	pseudogene affiliated with lncRNA class
ENSG00000225264	2.43127	0.00793228	LOC646762/ZNRF2P2	Zinc And Ring Finger 2 Pseudogene 2	87027	minus	pseudogene
ENSG00000260032	5.46694	0.0087282	LINC00657/NORAD	Non-Coding RNA Activated By DNA Damage	5343	minus	RNA gene affiliated with ncRNA class
ENSG00000270081	2.95283	0.00881602	POLR2D-1	Uncharacterized	2135	minus	RNA gene affiliated with lncRNA class
ENSG00000259516	0.683165	0.0094301	ANP32AP1	Acidic Nuclear Phosphoprotein 32 Family Member A Pseudogene 1	56399	plus	pseudogene
ENSG00000261788	0.728623	0.00965001	RP11-480G7.1	Uncharacterized	656	plus	Uncharacterized
ENSG00000264281	4.3654	0.00981314	CTD-2031P19.4 (alias)	Uncharacterized	78	plus	Uncharacterized
ENSG00000260599	3.01949	0.00995357	LOC101929124	Uncharacterized	6955	minus	RNA gene affiliated with ncRNA class
ENSG00000225241	2.60807	0.0100584	GC01P144593 (alias)	Uncharacterized	28294	plus	pseudogene
ENSG00000231940	0.526441	0.0103619	RPS7P3	Ribosomal Protein S7 Pseudogene 3	683	minus	pseudogene
ENSG00000262944	3.29906	0.0109033	Uncharacterized	Uncharacterized	Uncharacterized	Uncharacterized	Uncharacterized
ENSG00000270696	1.96737	0.0111379	RP11-342K6.1	Uncharacterized	1747	plus	RNA gene affiliated with lncRNA class
ENSG00000220583	0.188417	0.0115467	RPL35P2	Ribosomal Protein L35 Pseudogene 2	454	minus	pseudogene
ENSG00000260733	3.10768	0.01158	LOC105371355	Uncharacterized	10843	minus	RNA gene affiliated with ncRNA class
ENSG00000226958	6.26898	0.0117093	CTD-2328D6.1 (alias)	Uncharacterized	432	minus	pseudogene
ENSG00000220749	2.29301	0.0118157	RPL21P28	Ribosomal Protein L21 Pseudogene 28	566	minus	pseudogene
ENSG00000241612	0.188488	0.0119269	RPL21P46	Ribosomal Protein L21 Pseudogene 46	537	plus	pseudogene
ENSG00000242094	0.188488	0.0119269	FOXP1-IT1	FOXP1 Intronic Transcript 1	4203	minus	RNA gene affiliated with ncRNA class
ENSG00000200488	2.60398	0.0120399	RN7SKP203	RNA, 7SK Small Nuclear Pseudogene 203	332	minus	pseudogene affiliated with 7SK RNA class
ENSG00000204272	2.15214	0.0121546	LINC01420	Long Intergenic Non-Protein Coding RNA 1420	89122	plus	RNA gene affiliated with ncRNA class
ENSG00000206195	4.36684	0.0131021	LINC01296	Long Intergenic Non-Protein Coding RNA 1296	45121	plus	RNA gene affiliated with ncRNA class
ENSG00000219747	0.404938	0.0131999	RPL32P16	Ribosomal Protein L32 Pseudogene 16	3755	plus	pseudogene
ENSG00000231333	0.404938	0.0131999	RPL34P6	Ribosomal Protein L34 Pseudogene 6	345	plus	pseudogene affiliated with lncRNA class
ENSG00000203875	3.53667	0.0132154	SNHG5	Small Nucleolar RNA Host Gene 5	17787	minus	RNA gene affiliated with ncRNA class
ENSG00000248596	3.7401	0.0134752	LOC643201	Centrosomal Protein 192kDa Pseudogene	56211	minus	pseudogene
ENSG00000176700	1.31152	0.0135978	SCAND2P	SCAN Domain Containing 2 Pseudogene	16028	plus	pseudogene
ENSG00000166917	2.95518	0.0138231	MIR202HG	MIR202 Host Gene	1414	minus	RNA gene affiliated with miRNA class
ENSG00000247627	3.33975	0.0142895	MTND4P12	Mitochondrially Encoded NADH:Ubiquinone Oxidoreductase Core Subunit 4 Pseudogene 12	1377	minus	pseudogene affiliated with lncRNA class
ENSG00000215386	3.82255	0.0144437	MIR99AHG	Mir-99a-Let-7c Cluster Host Gene	556876	plus	RNA gene affiliated with miRNA class
ENSG00000256338	1.50769	0.0148731	RPL41P2	Ribosomal Protein L41 Pseudogene 2	421	plus	pseudogene affiliated with antisense RNA class
ENSG00000269821	6.10932	0.0150209	KCNQ1OT1	KCNQ1 Opposite Strand/Antisense Transcript 1	91671	minus	RNA gene affiliated with antisense RNA class
ENSG00000213178	1.0336	0.0152437	RPL22P1	Ribosomal Protein L22 Pseudogene 1	463	minus	pseudogene affiliated with lncRNA class
ENSG00000230373	1.75026	0.0153254	GOLGA6L5P	Golgin A6 Family-Like 5, Pseudogene	10680	minus	pseudogene
ENSG00000259976	4.69435	0.0156292	RP11-553L6.5 (alias)	Uncharacterized	1679	minus	RNA gene
ENSG00000225339	5.37086	0.0158318	LOC102723521	Uncharacterized	38201	plus	RNA gene affiliated with ncRNA class
ENSG00000212664	1.92719	0.0163562	RPL17P39	Ribosomal Protein L17 Pseudogene 39	625	minus	pseudogene
ENSG00000238741	5.10374	0.0163699	SCARNA7	Small Cajal Body-Specific RNA 7	330	minus	RNA gene affiliated with scaRNA class
ENSG00000234742	0.46838	0.0165146	AC144530.1 (alias)	Uncharacterized	555	minus	Uncharacterized
ENSG00000260404	2.12867	0.0166213	LOC729218	Uncharacterized	43282	plus	pseudogene
ENSG00000213280	0.337692	0.016984	RPS10P15	Ribosomal Protein S10 Pseudogene 15	531	minus	pseudogene
ENSG00000249855	1.91721	0.017433	EEF1A1P19	Eukaryotic Translation Elongation Factor 1 Alpha 1 Pseudogene 19	1382	minus	pseudogene
ENSG00000196756	3.09881	0.0177498	SNHG17	Small Nucleolar RNA Host Gene 17	14788	minus	RNA gene affiliated with ncRNA class
ENSG00000265735	2.77871	0.0177516	RN7SL5P	RNA, 7SL, Cytoplasmic 5, Pseudogene	383	plus	pseudogene
ENSG00000212802	0.571291	0.0181451	RPL15P3	Ribosomal Protein L15 Pseudogene 3	702	plus	pseudogene
ENSG00000243829	0.571291	0.0181451	RPS9P4	Ribosomal Protein S9 Pseudogene 4	712	minus	pseudogene
ENSG00000231205	0.989518	0.0181997	ZNF826P	Zinc Finger Protein 826, Pseudogene	84701	minus	pseudogene
ENSG00000233476	3.14978	0.0182193	EEF1A1P6	Eukaryotic Translation Elongation Factor 1 Alpha 1 Pseudogene 6	1746	minus	pseudogene
ENSG00000228794	4.41325	0.0183578	LINC01128	Long Intergenic Non-Protein Coding RNA 1128	34309	minus	RNA gene affiliated with ncRNA class
ENSG00000267119	0.448473	0.018629	RPL10P15	Ribosomal Protein L10 Pseudogene	378	plus	pseudogene
ENSG00000183298	0.257456	0.0186479	RPSAP19	Ribosomal Protein SA Pseudogene 19	1042	minus	pseudogene
ENSG00000249859	2.66421	0.0187301	PVT1	Pvt1 Oncogene (Non-Protein Coding	306721	plus	RNA gene affiliated with ncRNA class
ENSG00000214784	1.44357	0.0187459	RPS3AP21	Ribosomal Protein S3a Pseudogene 21	883	minus	pseudogene
ENSG00000228462	0.72518	0.0187637	RPS19P7	Ribosomal Protein S19 Pseudogene 7	2818	minus	pseudogene
ENSG00000225733	4.03206	0.0193826	FGD5-AS1	FGD5 Antisense RNA 1	28095	minus	RNA gene affiliated with ncRNA class
ENSG00000178429	0.747987	0.0193883	RPS3AP5	Ribosomal Protein S3A Pseudogene 5	888	plus	pseudogene
ENSG00000217027	0.328065	0.019665	TPT1P4	Tumor Protein, Translationally-Controlled 1 Pseudogene 4	818	minus	pseudogene
ENSG00000214199	0.719446	0.0197039	EEF1A1P12	Eukaryotic Translation Elongation Factor 1 Alpha 1 Pseudogene 12	1639	minus	pseudogene
ENSG00000139239	0.683308	0.0198556	RPL14P1	Ribosomal Protein L14 Pseudogene 1	723	plus	pseudogene
ENSG00000213609	0.94395	0.0198671	RPL7AP50	Ribosomal Protein L7a Pseudogene 50	881	minus	pseudogene
ENSG00000250182	1.92366	0.0198939	EEF1A1P13	Eukaryotic Translation Elongation Factor 1 Alpha 1 Pseudogene 13	1687	minus	pseudogene
ENSG00000231234	0.134682	0.0199358	SKP1P1	S-Phase Kinase-Associated Protein 1 Pseudogene 1	1345	minus	pseudogene
ENSG00000241529	0.134682	0.0199358	RN7SL767P	RNA, 7SL, Cytoplasmic 767, Pseudogene	295	plus	pseudogene affiliated with SRP RNA class
ENSG00000248371	0.134682	0.0199358	LOC102477328	Uncharacterized	86595	minus	RNA gene affiliated with ncRNA class
ENSG00000235999	1.07612	0.0201476	RP11-403I13.6 (alias)	Uncharacterized	4293	plus	pseudogene
ENSG00000237748	0.677695	0.0203737	UQCRBP1	Ubiquinol-Cytochrome C Reductase Binding Protein Pseudogene 1	797	minus	pseudogene
ENSG00000213261	0.94511	0.0203785	EEF1B2P6	Eukaryotic Translation Elongation Factor 1 Beta 2 Pseudogene 6	748	minus	pseudogene
ENSG00000260482	0.550834	0.0204806	CTD-2196E14.9 (alias)	Uncharacterized	5489	plus	RNA gene
ENSG00000261326	0.900189	0.020875	LINC01355	Long Intergenic Non-Protein Coding RNA 1355	5444	minus	RNA gene affiliated with ncRNA class
ENSG00000260822	3.80495	0.0209411	GS1-358P8.4 (alias)	Uncharacterized	4951	plus	Uncharacterized gene affiliated with lncRNA class
ENSG00000229605	0.574331	0.0211898	RPL21P93	Ribosomal Protein L21 Pseudogene 93	575	minus	pseudogene
ENSG00000270172	3.33819	0.0211978	RP5-1024G6.8 (alias)	Uncharacterized	2176	minus	lincRNA
ENSG00000240674	0.403952	0.0212065	RPL21P51	Ribosomal Protein L21 Pseudogene 51	560	minus	pseudogene
ENSG00000231025	2.79691	0.022036	RP11-175O19.4 (alias)	Uncharacterized	3510	plus	RNA gene affiliated with lncRNA class
ENSG00000229119	1.78852	0.0220579	RPLP0P9	Ribosomal Protein, Large, P0 Pseudogene	382	plus	pseudogene
ENSG00000227674	0.613091	0.022118	LINC00355	Long Intergenic Non-Protein Coding RNA 355	89641	minus	RNA gene affiliated with ncRNA class
ENSG00000253954	1.57571	0.0225309	HMGN1P38	High Mobility Group Nucleosome Binding Domain 1 Pseudogene 38	1214	plus	pseudogene
ENSG00000170089	1.61911	0.0227323	LOC728554	Uncharacterized	141326	plus	Uncharacterized
ENSG00000222489	3.74353	0.023532	SNORA79	Small Nucleolar RNA SNORA79	148	minus	RNA gene affiliated with snoRNA class
ENSG00000202512	0.890507	0.0237243	RN7SKP230	RNA, 7SK Small Nuclear Pseudogene 230	335	minus	pseudogene affiliated with 7SK RNA class
ENSG00000218426	1.04505	0.0238351	RPL27AP6	Ribosomal Protein L27a Pseudogene 6	506	minus	pseudogene
ENSG00000198857	0.454252	0.0241069	HSD3BP5	Hydroxy-Delta-5-Steroid Dehydrogenase, 3 Beta, Pseudogene 5	8197	plus	pseudogene
ENSG00000223745	2.4254	0.0242696	LOC100131564/CCDC18-AS1	CCDC18 Antisense RNA 1	83840	minus	RNA gene affiliated with ncRNA class
ENSG00000233251	3.83133	0.0246357	LOC100129434	Uncharacterized	12237	minus	RNA gene affiliated with ncRNA class
ENSG00000241781	2.27672	0.0247171	AL161626.1 (alias)	Uncharacterized	57	plus	RNA gene
ENSG00000213326	1.31634	0.024955	RPS7P11	Ribosomal Protein S7 Pseudogene 11	693	minus	pseudogene
ENSG00000185834	0.500343	0.0260157	RPL12P4	Ribosomal Protein L12 Pseudogene 4	623	plus	pseudogene
ENSG00000213860	0.589194	0.0261184	RPL21P28	Ribosomal Protein L21 Pseudogene 75	568	plus	pseudogene affiliated with lncRNA class
ENSG00000240036	0.877251	0.0264409	RPS25P1	Ribosomal Protein S25 Pseudogene 1	482	plus	pseudogene
ENSG00000235655	2.1207	0.0266687	H3F3AP4	H3 Histone, Family 3A, Pseudogene 4	1059	plus	pseudogene
ENSG00000257151	2.71304	0.0268558	PWAR6	Prader Willi/Angelman Region RNA 6	4618	plus	RNA gene affiliated with ncRNA class
ENSG00000243517	0.418755	0.0268691	RP11-627K11.1 (alias)	Uncharacterized	606	minus	Uncharacterized
ENSG00000235652	1.90391	0.0278496	LOC100507557	Uncharacterized	151717	plus	RNA gene affiliated with ncRNA class
ENSG00000137970	1.64684	0.0278524	RPL7P9	Ribosomal Protein L7 Pseudogene 9	833	minus	pseudogene
ENSG00000226049	0.331983	0.0279966	TLK2P1	Tousled Like Kinase 2 Pseudogene 1	3461	minus	pseudogene
ENSG00000237506	0.331983	0.0279966	RPSAP15	Ribosomal Protein SA Pseudogene 15	1034	minus	pseudogene
ENSG00000179818	2.54089	0.0285544	PCBP1-AS1	PCBP1 Antisense RNA 1	140958	minus	RNA gene affiliated with ncRNA class
ENSG00000196205	5.73725	0.0285997	EEF1A1P5	Eukaryotic Translation Elongation Factor 1 Alpha 1 Pseudogene 5	1741	plus	pseudogene
ENSG00000232472	0.898296	0.0291049	EEF1B2P3	Eukaryotic Translation Elongation Factor 1 Beta 2 Pseudogene 3	746	minus	pseudogene
ENSG00000217094	0.514032	0.0295143	PPIAP31	Peptidylprolyl Isomerase A Pseudogene 31	731	minus	pseudogene
ENSG00000201428	1.90612	0.0298108	RN7SKP71	RNA, 7SK Small Nuclear Pseudogene 71	318	plus	pseudogene affiliated with 7SK RNA class
ENSG00000197358	0.514243	0.0300141	BNIP3P1	BCL2/Adenovirus E1B 19kDa Interacting Protein 3 Pseudogene 1	1585	plus	pseudogene
ENSG00000266538	0.715466	0.0307427	RP11-385D13.3 (alias)	Uncharacterized	317	minus	RNA gene affiliated with lncRNA class
ENSG00000232164	1.48654	0.030775	LOC729348	Uncharacterized	9145	plus	RNA gene affiliated with ncRNA class
ENSG00000213253	0.239273	0.0307839	RPL12P42	Ribosomal Protein L12 Pseudogene 42	965	minus	pseudogene
ENSG00000249626	0.279097	0.0308751	RP11-496H1.1 (alias)	Uncharacterized	1497	plus	Uncharacterized
ENSG00000249348	3.87434	0.031029	UGDH-AS1	UGDH Antisense RNA 1	66869	plus	RNA gene affiliated with ncRNA class
ENSG00000234354	1.82513	0.0310394	RPS26P47	Ribosomal Protein S26 Pseudogene 47	457	minus	pseudogene
ENSG00000215769	0.446637	0.0311396	LOC146880	Rho GTPase Activating Protein 27 Pseudogene	32338	minus	pseudogene
ENSG00000250508	4.56887	0.0313725	LOC105369364	Uncharacterized	4127	plus	RNA gene affiliated with ncRNA class
ENSG00000183405	1.21923	0.0325357	RPS7	Ribosomal protein S7	582	plus	pseudogene
ENSG00000235957	0.426832	0.0327345	COX7CP1	Cytochrome C Oxidase Subunit 7C Pseudogene 1	391	minus	pseudogene
ENSG00000228798	0.546005	0.0330963	AP000473.5 (alias)	Uncharacterized	9857	plus	RNA gene
ENSG00000232561	1.10368	0.0335262	GTF2IP1 (alias)	General transcription factor IIi, pseudogene 1	30020	minus	pseudogene
ENSG00000219928	0.315095	0.0336306	RPS29P18	Ribosomal Protein S29 Pseudogene 18	302	plus	pseudogene
ENSG00000236058	0.315095	0.0336306	RPL17P36	Ribosomal Protein L17 Pseudogene 36	624	minus	pseudogene
ENSG00000163597	3.35687	0.0338908	SNHG16	Small Nucleolar RNA Host Gene 16	7585	plus	RNA gene affiliated with ncRNA class
ENSG00000237749	0.527783	0.0339609	RPS27P9	Ribosomal Protein S27 Pseudogene 9	339	plus	pseudogene
ENSG00000259380	4.36927	0.034055	RP11-346D14.1 (alias)	Uncharacterized	87293	minus	RNA gene
ENSG00000263740	1.86356	0.0351936	RN7SL4P	RNA, 7SL, Cytoplasmic 4, Pseudogene	295	plus	pseudogene affiliated with SRP RNA class
ENSG00000227097	3.77002	0.0363442	RPS28P7	Ribosomal Protein S28 Pseudogene 7	375	plus	pseudogene affiliated with lncRNA class
ENSG00000225914	2.73354	0.0367023	LOC101929163	Uncharacterized	152112	plus	RNA gene affiliated with ncRNA class
ENSG00000262758	1.33535	0.0369013	CTD-3195I5.1 (alias)	Uncharacterized	2106	minus	RNA gene affiliated with lncRNA class
ENSG00000223416	1.76124	0.0370688	RPS26P15	Ribosomal Protein S26 Pseudogene 15	455	minus	pseudogene
ENSG00000202079	0.211014	0.0371587	Y RNA	Y RNA	107	plus	RNA gene affiliated with Y RNA class
ENSG00000206149	3.23611	0.0372986	HERC2P9	Hect Domain And RLD 2 Pseudogene 9	95773	plus	pseudogene
ENSG00000214425	3.31572	0.0373729	LRRC37A4P	Leucine-Rich Repeat Containing 37 Member A4, Pseudogene	44453	minus	pseudogene
ENSG00000225648	3.00199	0.0380977	SBDSP1	Shwachman-Bodian-Diamond Syndrome Pseudogene 1	8027	plus	pseudogene
ENSG00000227527	0.192965	0.0384616	RP11-223A3.1 (alias)	Uncharacterized	2991	minus	Uncharacterized
ENSG00000228929	0.192965	0.0384616	RPS13P2	Ribosomal Protein S13 Pseudogene 2	522	minus	pseudogene
ENSG00000229180	1.21872	0.0385941	GS1-124K5.11 (alias)	Uncharacterized	16537	minus	RNA gene
ENSG00000223749	3.38019	0.0385963	MIR503HG	MIR503 Host Gene/H19 X-Linked Co-Expressed LncRNA	3296	minus	RNA gene affiliated with miRNA class
ENSG00000232346	0.568349	0.0387426	RPS17P16	Ribosomal Protein S17 Pseudogene 16	480	plus	pseudogene
ENSG00000230606	3.87639	0.0388194	LOC100506123	Uncharacterized	17363	minus	RNA gene affiliated with ncRNA class
ENSG00000196922	3.13793	0.0391415	ZNF252P	Zinc Finger Protein 252, Pseudogene	29311	minus	pseudogene
ENSG00000238103	0.780453	0.0392915	RPL9P7	Ribosomal Protein L9 Pseudogene 7	703	minus	pseudogene
ENSG00000237668	0.780472	0.0392971	RPS15AP38	Ribosomal Protein S15a Pseudogene 38	432	minus	pseudogene
ENSG00000249119	2.45286	0.0397512	MTND6P4	Mitochondrially Encoded NADH:Ubiquinone Oxidoreductase Core Subunit 6 Pseudogene 4	522	plus	pseudogene affiliated with lncRNA class
ENSG00000216775	2.36321	0.0398035	LOC730101	Uncharacterized	4755	plus	RNA gene affiliated with ncRNA class
ENSG00000213104	0.109663	0.0398511	NPM1P46	Nucleophosmin 1 (Nucleolar Phosphoprotein B23, Numatrin) Pseudogene 46	1605	minus	pseudogene
ENSG00000213622	0.109663	0.0398511	AL163952.5 (alias)	Uncharacterized	376	minus	pseudogene
ENSG00000225573	0.109663	0.0398511	RPL35P5	Ribosomal Protein L35 Pseudogene 5	455	minus	pseudogene
ENSG00000227540	0.109663	0.0398511	LOC101929112	Uncharacterized	1559	plus	RNA gene
ENSG00000234597	0.109663	0.0398511	LOC101928196	Uncharacterized	10742	minus	RNA gene
ENSG00000257773	0.109663	0.0398511	ST13P3	Suppression Of Tumorigenicity 13 (Colon Carcinoma) (Hsp70 Interacting Protein) Pseudogene 3	2597	plus	pseudogene
ENSG00000213864	0.109741	0.0405279	EEF1B2P2	Eukaryotic Translation Elongation Factor 1 Beta 2 Pseudogene 2	788	minus	pseudogene
ENSG00000225918	0.109741	0.0405279	RPL7P59	Ribosomal Protein L7 Pseudogene 59	965	minus	pseudogene
ENSG00000227525	0.109741	0.0405279	RPL7P6	Ribosomal Protein L7 Pseudogene 6	821	plus	pseudogene
ENSG00000241431	0.109741	0.0405279	RPL37P6	Ribosomal Protein L37 Pseudogene 6	403	plus	pseudogene affiliated with lncRNA class
ENSG00000268205	3.794	0.0412894	CTC-444N24.11 (alias)	Uncharacterized	4258	plus	RNA gene affiliated with lncRNA class
ENSG00000249264	1.11493	0.0416257	EEF1A1P9	Eukaryotic Translation Elongation Factor 1 Alpha 1 Pseudogene 9	1751	plus	pseudogene
ENSG00000225405	0.728198	0.0416378	RPS15AP17	Ribosomal Protein S15a Pseudogene 17	460	minus	pseudogene
ENSG00000268555	1.06385	0.0427516	RP11-678G14.3 (alias)	Uncharacterized	16501	minus	RNA gene
ENSG00000261351	0.613589	0.0428684	CTD-3185P2.1 (alias)	Uncharacterized	3452	minus	RNA gene
ENSG00000214135	2.62183	0.0429701	LOC220729	Succinate Dehydrogenase Complex Flavoprotein Subunit A Pseudogene	49694	minus	pseudogene
ENSG00000266037	2.92913	0.0431221	RN7SL3	RNA 7SL cytoplasmatic3	299	minus	RNA gene affiliated with SRP RNA class
ENSG00000236008	2.99941	0.0431233	LOC101929567	Uncharacterized	23960	minus	RNA gene affiliated with ncRNA class
ENSG00000251136	2.00963	0.0438168	LOC101929709	Uncharacterized	148319	minus	RNA gene affiliated with ncRNA class
ENSG00000237170	1.02849	0.0443326	RPS7P15	Ribosomal Protein S7 Pseudogene 15	789	plus	pseudogene
ENSG00000212232	1.84782	0.0446544	SNORD17	Small Nucleolar RNA, C/D Box 17	237	minus	RNA gene affiliated with snoRNA class
ENSG00000198618	0.360758	0.0448826	PPIAP22	Peptidylprolyl Isomerase A Pseudogene 22	740	plus	pseudogene
ENSG00000245205	1.94122	0.044928	EEF1A1P4	Eukaryotic Translation Elongation Factor 1 Alpha 1 Pseudogene 4	1405	minus	pseudogene
ENSG00000204253	1.18696	0.0450857	HNRNPCP2	Heterogeneous Nuclear Ribonucleoprotein C Pseudogene 2	1722	plus	pseudogene
ENSG00000225912	0.448673	0.0454809	RPL26P36	Ribosomal Protein L26 Pseudogene 36	577	minus	pseudogene
ENSG00000247903	2.13944	0.0462725	RP11-421F16.3 (alias)	Uncharacterized	7997	plus	RNA gene
ENSG00000259905	3.7977	0.0462766	PWRN1	Prader-Willi Region Non-Protein Coding RNA 1	15994	plus	RNA gene affiliated with ncRNA class
ENSG00000185641	0.962586	0.0465003	RPS25P6	Ribosomal Protein S25 Pseudogene 6	487	minus	pseudogene
ENSG00000166770	2.42945	0.0468049	ZNF667-AS1	ZNF667 Antisense RNA 1 (Head To Head)	23417	plus	RNA gene affiliated with ncRNA class
ENSG00000226950	2.75149	0.0468664	DANCR	Differentiation Antagonizing Non-Protein Coding RNA	7948	plus	RNA gene affiliated with ncRNA class
ENSG00000187893	1.35404	0.0471893	CXXC1P1	CXXC Finger Protein 1 Pseudogene 1	46266	plus	pseudogene
ENSG00000224321	0.139687	0.0477437	RPL12P14	Ribosomal Protein L12 Pseudogene 14	620	plus	pseudogene
ENSG00000227649	0.139687	0.0477437	MTND6P32	Mitochondrially Encoded NADH:Ubiquinone Oxidoreductase Core Subunit 6 Pseudogene 32	483	minus	pseudogene affiliated with lncRNA class
ENSG00000230202	0.139687	0.0477437	RPL29P4	Ribosomal Protein L29 Pseudogene 4	655	plus	pseudogene
ENSG00000238198	0.139687	0.0477437	LOC100996251	Uncharacterized	61419	minus	RNA gene affiliated with ncRNA class
ENSG00000255240	0.139687	0.0477437	LOC283194	Uncharacterized	125017	minus	RNA gene affiliated with ncRNA class
ENSG00000266987	0.139687	0.0477437	RP11-354P11.8 (alias)	Uncharacterized	729	minus	RNA gene
ENSG00000243199	0.949446	0.0477887	RPL6P10	Ribosomal Protein L6 Pseudogene 10	932	plus	pseudogene
ENSG00000213430	0.261048	0.047938	HSPD1P1	Heat Shock Protein Family D (Hsp60) Member 1 Pseudogene 1	2250	plus	pseudogene
ENSG00000215835	0.139765	0.0480303	LOC284685	EWS RNA Binding Protein 1 Pseudogene	2183	minus	pseudogene
ENSG00000231167	0.139765	0.0480303	YBX1P2	Y-Box Binding Protein 1 Pseudogene 2	1553	minus	pseudogene
ENSG00000231536	0.139765	0.0480303	LOC105373553	Uncharacterized	1489	plus	RNA gene affiliated with ncRNA class
ENSG00000253683	0.139765	0.0480303	LOC100130394	Translation Machinery Associated 7 Homolog (S. Cerevisiae) Pseudogene	376	minus	pseudogene
ENSG00000261799	3.9458	0.0487118	RP11-283I3.6 (alias)	Uncharacterized	3170	minus	Uncharacterized RNA affiliated lncRNA class
ENSG00000260766	0.366779	0.0495079	RP11-226L15.5 (alias)	Uncharacterized	1842	minus	Uncharacterized RNA affiliated lncRNA class
ENSG00000219023	0.540748	0.0497847	RP3-340B19.2 (alias)	Uncharacterized	392	plus	Uncharacterized
ENSG00000214182	0.657106	0.0505405
ENSG00000257167	1.97736	0.0505906	TMPO-AS1
ENSG00000232640	3.10531	0.0506047
ENSG00000237686	1.75571	0.0506431	LOC101929705
ENSG00000261069	4.62231	0.0506626
ENSG00000252010	1.60838	0.0508541	SCARNA5
ENSG00000088970	2.42722	0.0510559	KIZ
ENSG00000218980	0.158394	0.0510803
ENSG00000214535	0.840146	0.0514648
ENSG00000226525	0.182175	0.0515677
ENSG00000213442	0.158464	0.0515966
ENSG00000219133	0.243366	0.0516206
ENSG00000215154	1.34849	0.0516356	LOC652276
ENSG00000269893	1.71735	0.0516589
ENSG00000250251	0.243437	0.0517433	PKD1P1
ENSG00000176826	2.06373	0.0538512	FKBP9P1
ENSG00000257621	2.9638	0.0541169	FLJ31306
ENSG00000249353	1.18101	0.05421
ENSG00000235174	0.370808	0.0542958
ENSG00000034063	1.44334	0.0544797
ENSG00000215093	0.606243	0.0546293
ENSG00000233184	2.77354	0.0552448	LOC102606465
ENSG00000247679	0.442997	0.0556324
ENSG00000226360	0.564335	0.0558031
ENSG00000223668	0.443267	0.0559916
ENSG00000267254	1.04652	0.05667	ZNF790-AS1
ENSG00000223705	4.9208	0.0567006	NSUN5P1
ENSG00000245532	4.68734	0.0571812
ENSG00000225031	0.438415	0.0572542
ENSG00000213753	0.795938	0.0572707	CENPBD1P1
ENSG00000212464	0.565022	0.0579091	SNORA12
ENSG00000215039	1.60432	0.0586279	CD27-AS1
ENSG00000258169	1.21243	0.0587258	LINC00485
ENSG00000267886	0.998574	0.059375
ENSG00000130600	3.56441	0.0594695
ENSG00000177359	0.461295	0.0596845
ENSG00000253103	1.21661	0.0599879	LOC101927487
ENSG00000243914	0.984476	0.0600332
ENSG00000228389	0.59362	0.0601484
ENSG00000244306	2.24237	0.0607814
ENSG00000232388	1.44383	0.0620015	LINC00493
ENSG00000244578	2.29997	0.0621103
ENSG00000238249	0.277209	0.0622023
ENSG00000242060	0.277209	0.0622023
ENSG00000267520	4.62543	0.0626193
ENSG00000249846	1.37889	0.0638273
ENSG00000251603	0.446041	0.0644459
ENSG00000183199	0.163546	0.0648789
ENSG00000196295	2.87465	0.0649583
ENSG00000241288	0.71194	0.0650312
ENSG00000244716	0.483447	0.06514
ENSG00000260349	2.16252	0.0653263
ENSG00000215424	2.54194	0.0655331	MCM3AP-AS1
ENSG00000256393	1.63826	0.0655992
ENSG00000226221	0.232597	0.0663245
ENSG00000271430	2.24636	0.0666942
ENSG00000213700	0.232789	0.0670907
ENSG00000216154	0.281757	0.0676002
ENSG00000227081	0.389106	0.0681391
ENSG00000254429	0.624934	0.0681848
ENSG00000249936	0.67584	0.0683436
ENSG00000225361	2.32593	0.0684328	PPP1R26-AS1
ENSG00000242299	0.540999	0.0687149
ENSG00000240409	1.07382	0.069225
ENSG00000184100	0.448909	0.0693351
ENSG00000170092	2.07797	0.0697753
ENSG00000235459	0.789907	0.0700092
ENSG00000231747	0.360309	0.0708842
ENSG00000240342	0.489586	0.0710663
ENSG00000257894	0.344388	0.0715165
ENSG00000260920	1.90409	0.0716444
ENSG00000204650	1.59923	0.0718906
ENSG00000214223	0.485999	0.0723395
ENSG00000269728	1.73097	0.0728274
ENSG00000231767	0.361997	0.0744008	MIR4426
ENSG00000253424	2.46749	0.0744944
ENSG00000197062	2.06183	0.0753898	ZSCAN26
ENSG00000255471	1.1053	0.0755395
ENSG00000268362	1.30227	0.0756712
ENSG00000249614	2.77757	0.0766444
ENSG00000234782	0.399303	0.0769883
ENSG00000225808	1.02983	0.0771352
ENSG00000248360	1.42503	0.0771557
ENSG00000224032	2.01817	0.077163	EPB41L4A-AS1
ENSG00000228252	1.77472	0.0788122
ENSG00000228551	0.219655	0.0789368
ENSG00000235493	1.07935	0.078996
ENSG00000267321	1.74219	0.0792361
ENSG00000124549	0.191805	0.0804029	BTN2A3P
ENSG00000232098	1.46449	0.0804741	LOC100506634
ENSG00000214719	2.45794	0.0809027
ENSG00000140181	2.46944	0.0809059
ENSG00000225475	0.396676	0.0829543
ENSG00000201229	1.24145	0.0834277
ENSG00000240225	0.893467	0.0835515	ZNF542P
ENSG00000227063	0.296838	0.0836141
ENSG00000244363	0.296838	0.0836141
ENSG00000179766	0.114746	0.0846754	ATP8B5P
ENSG00000179994	0.114746	0.0846754	SPDYE7P
ENSG00000213866	0.114746	0.0846754
ENSG00000231206	0.114746	0.0846754
ENSG00000188873	0.515712	0.0851837
ENSG00000225470	2.20907	0.0852531	JPX
ENSG00000229604	1.69754	0.0861097
ENSG00000240024	1.70571	0.0861752	LINC00888
ENSG00000229638	0.985269	0.0864841
ENSG00000218208	0.214254	0.0873004
ENSG00000234498	0.214254	0.0873004	RPL13AP20
ENSG00000242071	0.657044	0.0873012
ENSG00000245060	0.214466	0.0877321	LINC00847
ENSG00000205534	0.315406	0.0878926	SMG1P2
ENSG00000236824	1.1539	0.0888529	BCYRN1
ENSG00000233762	0.414633	0.0891688
ENSG00000196912	1.23415	0.0897785	ANKRD36B
ENSG00000243181	0.18099	0.0899951
ENSG00000169253	0.181125	0.0907495
ENSG00000232150	0.181125	0.0907495	ST13P4
ENSG00000185485	1.14911	0.09121
ENSG00000257027	2.88312	0.0913924	LOC101928054
ENSG00000260539	0.963569	0.0914735	GLG1
ENSG00000201793	1.19586	0.0919134
ENSG00000269609	1.50519	0.0937512	RPARP-AS1
ENSG00000188185	1.10296	0.0939448
ENSG00000233757	1.25295	0.0941144
ENSG00000270055	0.601076	0.0944014
ENSG00000261324	0.527289	0.0944141
ENSG00000234072	0.601282	0.0944678
ENSG00000269837	1.64799	0.09464	IPO5P1
ENSG00000240231	0.253498	0.0946472
ENSG00000213904	0.916163	0.0946576	LIPE-AS1
ENSG00000235776	0.167946	0.0949455
ENSG00000236768	0.167946	0.0949455
ENSG00000229502	0.168024	0.0950115
ENSG00000244245	0.186207	0.0951836
ENSG00000261685	0.186207	0.0951836
ENSG00000239899	1.09754	0.0955315
ENSG00000271122	1.63706	0.0964608
ENSG00000224578	2.35726	0.0973224
ENSG00000260461	0.737603	0.0974435
ENSG00000213055	1.68083	0.0980355
ENSG00000259623	1.30621	0.0992926
ENSG00000211451	2.4093	0.0993619	GNRHR2
ENSG00000215866	1.6867	0.0995175	LINC01356
ENSG00000231074	2.47207	0.100318	HCG18
ENSG00000005206	0.828887	0.100392	SPPL2B
ENSG00000251669	1.7653	0.10065
ENSG00000234160	0.40223	0.100925
ENSG00000260417	0.598001	0.101242
ENSG00000172974	0.133375	0.101249
ENSG00000228205	0.133375	0.101249
ENSG00000249617	0.133375	0.101249
ENSG00000261560	0.133375	0.101249
ENSG00000270959	1.16926	0.101366	LPP-AS2
ENSG00000245937	2.00602	0.101374
ENSG00000236383	1.71099	0.102018	LINC00854
ENSG00000181227	0.133523	0.102125
ENSG00000177853	2.92162	0.102479	ZNF518A
ENSG00000266340	1.5383	0.103436
ENSG00000214870	1.80121	0.103652
ENSG00000238142	0.262797	0.103752
ENSG00000184612	0.494489	0.104196
ENSG00000242588	3.50509	0.104284
ENSG00000180771	2.92604	0.104932
ENSG00000230734	0.572945	0.105183
ENSG00000235423	0.436129	0.105379
ENSG00000218418	0.320677	0.105775
ENSG00000251867	0.320677	0.105775
ENSG00000251022	2.76323	0.106496	THAP9-AS1
ENSG00000183604	0.489056	0.10814	SMG1P5
ENSG00000227008	0.218347	0.108678
ENSG00000248275	0.218347	0.108678	TRIM52-AS1
ENSG00000213228	0.218495	0.108757
ENSG00000239653	0.218495	0.108757	PSMD6-AS2
ENSG00000269899	0.218495	0.108757
ENSG00000233355	2.41168	0.111228	CHRM3-AS2
ENSG00000196810	1.82065	0.111581	CTBP1-AS2
ENSG00000244313	1.49686	0.111876
ENSG00000213598	0.57054	0.112184
ENSG00000234231	0.283182	0.112367	LOC101930107
ENSG00000224167	2.05497	0.112846
ENSG00000198106	1.62893	0.113435	SNX29P2
ENSG00000227372	1.76528	0.11376	TP73-AS1
ENSG00000257267	2.25556	0.113797	ZNF271
ENSG00000226711	1.46328	0.113895
ENSG00000267541	0.550065	0.11415
ENSG00000268416	1.86504	0.114468
ENSG00000232134	0.382951	0.11462
ENSG00000269044	1.09661	0.115358
ENSG00000242086	2.42014	0.115685	SDHAP2
ENSG00000241014	0.598048	0.117391	LOC653160
ENSG00000247828	1.69126	0.117602	TMEM161B-AS1
ENSG00000245694	1.74015	0.118663	CRNDE
ENSG00000239407	0.266442	0.119338
ENSG00000237940	0.638073	0.119695
ENSG00000262322	0.256492	0.121179
ENSG00000189136	1.53344	0.121507	UBE2Q2P1
ENSG00000180172	0.256816	0.121774
ENSG00000254838	1.39529	0.121837	GVINP1
ENSG00000255717	3.19149	0.122091
ENSG00000270804	0.442154	0.122776
ENSG00000225930	0.645795	0.12297	DKFZP434L187
ENSG00000233178	1.19515	0.123364
ENSG00000225151	0.302986	0.123776
ENSG00000218227	0.207578	0.124548
ENSG00000225071	0.207848	0.125287
ENSG00000228305	0.207848	0.125287
ENSG00000270012	1.14793	0.125374
ENSG00000231409	0.202766	0.125753
ENSG00000246273	1.47304	0.126328	SBF2-AS1
ENSG00000254141	0.36928	0.126385
ENSG00000213333	0.482169	0.126824
ENSG00000180747	2.52142	0.127053
ENSG00000182873	0.311836	0.127177
ENSG00000260261	1.01398	0.12806
ENSG00000234456	2.00838	0.129097	MAGI2-AS3
ENSG00000237560	0.394196	0.129741
ENSG00000260872	0.929245	0.129782
ENSG00000232233	0.677802	0.129783	LOC102724699
ENSG00000226752	1.31134	0.129887	PSMD5-AS1
ENSG00000259330	0.994476	0.131035
ENSG00000227775	0.756182	0.131149
ENSG00000179406	0.820323	0.131232	LINC00174
ENSG00000261061	0.799762	0.13167
ENSG00000235106	0.815769	0.131783	LINC00094
ENSG00000235257	0.315625	0.131972	ITGA9-AS1
ENSG00000146677	1.10415	0.132019
ENSG00000259433	2.11346	0.133103
ENSG00000261188	1.46809	0.133878
ENSG00000228502	1.2192	0.134595
ENSG00000206082	0.477564	0.13505
ENSG00000178947	0.511835	0.135357	LINC00086
ENSG00000237094	0.322426	0.136417
ENSG00000234975	0.661621	0.136474
ENSG00000265218	1.08496	0.136874
ENSG00000261557	0.243633	0.136892
ENSG00000179899	0.718901	0.137009
ENSG00000207442	1.96589	0.137278	SNORD116-6
ENSG00000231607	1.75844	0.138734
ENSG00000214439	0.290465	0.138865
ENSG00000133519	1.29884	0.139053	ZDHHC8P1
ENSG00000236333	0.292078	0.139432	TRHDE-AS1
ENSG00000260661	0.443972	0.139442
ENSG00000226084	0.851023	0.139843
ENSG00000215158	2.6954	0.140085	LOC100653061
ENSG00000229110	0.603875	0.14072
ENSG00000152268	0.78262	0.141132	SPON1
ENSG00000226381	0.506847	0.141891	NUTM2B-AS1
ENSG00000225792	0.92617	0.142431
ENSG00000232931	1.31571	0.143217
ENSG00000235363	2.30378	0.143987
ENSG00000257880	0.54218	0.144189
ENSG00000235954	2.10127	0.146164	TTC28-AS1
ENSG00000233382	3.04573	0.14662	NKAPP1
ENSG00000267350	1.73476	0.147876
ENSG00000229419	0.573106	0.148803	RALGAPA1P
ENSG00000214174	0.806161	0.149263	AMZ2P1
ENSG00000220793	0.155971	0.150588
ENSG00000239437	0.155971	0.150588
ENSG00000246898	0.155971	0.150588	LINC00920
ENSG00000229186	1.12388	0.150721
ENSG00000214391	0.441709	0.151647
ENSG00000242288	0.716287	0.152027
ENSG00000259673	0.715796	0.152058	IQCH-AS1
ENSG00000215492	0.530577	0.152408
ENSG00000214485	0.368787	0.1525
ENSG00000229852	1.16007	0.152667
ENSG00000266753	2.10023	0.152904
ENSG00000232888	0.420196	0.153685
ENSG00000260336	1.98392	0.153842
ENSG00000223768	1.72857	0.154136
ENSG00000266469	0.931426	0.154613
ENSG00000215548	0.143005	0.154859
ENSG00000231821	0.143005	0.154859
ENSG00000232187	0.143005	0.154859
ENSG00000232229	0.143005	0.154859	LINC00865
ENSG00000260644	0.143005	0.154859
ENSG00000260565	2.45162	0.155356	ERVK13-1
ENSG00000205763	0.743299	0.155666	RP9P
ENSG00000241015	1.31781	0.155817	TPM3P9
ENSG00000184617	1.60408	0.155882
ENSG00000204623	2.85715	0.156469
ENSG00000228315	1.69113	0.156566	GUSBP11
ENSG00000268516	1.5585	0.156922
ENSG00000243071	0.313133	0.157117
ENSG00000254893	0.313133	0.157117
ENSG00000262879	1.72873	0.157367	LOC101927060
ENSG00000237325	0.383065	0.157549
ENSG00000261716	0.772271	0.158864
ENSG00000224597	2.45531	0.159448	PTCHD3P1
ENSG00000234171	1.59065	0.159717	RNASEH1-AS1
ENSG00000266402	0.285836	0.159861	SNORA76C
ENSG00000271529	0.83451	0.160099
ENSG00000174353	1.5106	0.160349	STAG3L2
ENSG00000100181	2.93284	0.160508	TPTEP1
ENSG00000197258	0.926383	0.160541
ENSG00000250903	1.73153	0.160625
ENSG00000160172	0.567194	0.161257	FAM86C2P
ENSG00000223525	0.975506	0.16218
ENSG00000253854	0.953998	0.162729
ENSG00000213939	0.436353	0.162779
ENSG00000245573	1.039	0.163032	BDNF-AS
ENSG00000266916	1.06655	0.163079	LOC101927720
ENSG00000225465	1.03199	0.163474	RFPL1S
ENSG00000228065	2.20701	0.16383
ENSG00000271420	0.785197	0.164533
ENSG00000250608	0.833112	0.16496	LOC339874
ENSG00000225972	4.97319	0.165179
ENSG00000205181	1.72856	0.1652	LINC00654
ENSG00000106610	1.05111	0.165208	STAG3L4
ENSG00000258301	0.891022	0.165885	LOC100506603
ENSG00000259212	1.87475	0.166338
ENSG00000183506	1.25062	0.166356	PI4KAP2
ENSG00000214353	0.647627	0.166847	VAC14-AS1
ENSG00000228638	1.3229	0.167292	LOC101060195
ENSG00000228343	0.942985	0.167462
ENSG00000197989	1.03453	0.167645
ENSG00000237550	0.58211	0.167884
ENSG00000186268	1.40488	0.168198
ENSG00000175701	0.291844	0.168469	LINC00116
ENSG00000249731	1.2448	0.168986
ENSG00000247809	1.16684	0.16918	NR2F2-AS1
ENSG00000234420	1.28841	0.169221	ZNF37BP
ENSG00000183444	0.843791	0.16935
ENSG00000232677	3.38905	0.169735	LINC00665
ENSG00000267023	1.01104	0.169784
ENSG00000257647	1.53984	0.169791
ENSG00000269936	0.313615	0.170329	MIR145
ENSG00000243302	1.7362	0.170458
ENSG00000186162	1.5758	0.170891	CIDECP
ENSG00000259291	2.54335	0.17164
ENSG00000270041	1.54254	0.171646
ENSG00000223959	1.75269	0.17184	AFG3L1P
ENSG00000254198	1.50503	0.171881
ENSG00000134297	0.881824	0.172616	PLEKHA8P1
ENSG00000213553	0.219922	0.172906
ENSG00000258123	0.219922	0.172906	LOC101928137
ENSG00000123965	0.7103	0.173074
ENSG00000180385	2.40887	0.175174	EMC3-AS1
ENSG00000260213	0.945207	0.175246
ENSG00000188599	1.92246	0.176146
ENSG00000182165	0.361747	0.177281	TP53TG1
ENSG00000228335	1.02263	0.178224
ENSG00000229847	1.25201	0.178782	EMX2OS
ENSG00000261621	1.92663	0.178896
ENSG00000260551	2.67001	0.179068	PWRN2
ENSG00000224660	0.804502	0.179165	SH3BP5-AS1
ENSG00000258297	1.96324	0.17964
ENSG00000213839	0.397739	0.180106
ENSG00000257742	2.12886	0.181756
ENSG00000231721	0.513987	0.181963	LINC-PINT
ENSG00000237296	1.51708	0.182642	SMG1P1
ENSG00000133624	1.49557	0.182751	ZNF767P
ENSG00000239877	1.86745	0.183429	IGSF11-AS1
ENSG00000177144	0.102659	0.183504
ENSG00000214203	0.102659	0.183504
ENSG00000233406	0.102659	0.183504
ENSG00000244642	0.102659	0.183504
ENSG00000261353	0.102659	0.183504
ENSG00000267745	0.102659	0.183504
ENSG00000179101	0.0526984	0.183505
ENSG00000201592	0.0526984	0.183505
ENSG00000212961	0.0526984	0.183505
ENSG00000226205	0.0526984	0.183505
ENSG00000226284	0.0526984	0.183505
ENSG00000226754	0.0526984	0.183505	LOC100507564
ENSG00000231006	0.0526984	0.183505
ENSG00000236992	0.0526984	0.183505
ENSG00000239473	0.0526984	0.183505
ENSG00000239532	0.0526984	0.183505
ENSG00000243280	0.0526984	0.183505
ENSG00000243795	0.0526984	0.183505	LOC101929717
ENSG00000251487	0.0526984	0.183505
ENSG00000255928	0.0526984	0.183505
ENSG00000259793	0.0526984	0.183505
ENSG00000259845	0.0526984	0.183505	HERC2P10
ENSG00000245149	1.16429	0.183508	RNF139-AS1
ENSG00000236494	0.864362	0.183512
ENSG00000207583	0.282486	0.183526	MIR606
ENSG00000227962	0.282486	0.183526
ENSG00000265908	0.584504	0.183536
ENSG00000238837	0.236134	0.183537
ENSG00000236393	0.707512	0.183542	LOC101927476
ENSG00000214776	1.02122	0.18356	LOC728715
ENSG00000227256	0.535695	0.183566
ENSG00000160766	0.691492	0.183575	GBAP1
ENSG00000241537	2.13353	0.183622
ENSG00000259606	0.660827	0.18363
ENSG00000261215	1.89376	0.18371
ENSG00000267506	0.630034	0.183739	LOC100507351
ENSG00000236722	0.63394	0.18374
ENSG00000237916	0.516474	0.183746
ENSG00000263797	0.630829	0.183764
ENSG00000267934	2.1159	0.183799
ENSG00000264514	0.368309	0.183808
ENSG00000215244	0.884876	0.183818	LOC399715
ENSG00000233369	1.61068	0.183908	LOC100093631
ENSG00000204789	1.31466	0.183922	ZNF204P
ENSG00000231865	1.45769	0.183954
ENSG00000226328	0.861504	0.183955	NUP50-AS1
ENSG00000161912	0.778098	0.183975	ADCY10P1
ENSG00000258721	0.344924	0.184023
ENSG00000251615	1.78438	0.184074
ENSG00000175658	0.187861	0.184111
ENSG00000255670	0.187861	0.184111
ENSG00000261812	0.187861	0.184111
ENSG00000229727	0.18816	0.18416	LOC100506274
ENSG00000209042	0.643664	0.184319	SNORD12C
ENSG00000270728	0.962115	0.184566
ENSG00000259891	0.938567	0.184586
ENSG00000249868	1.62278	0.184685
ENSG00000176824	1.37503	0.184686
ENSG00000267565	2.0765	0.184771
ENSG00000264538	0.747836	0.185078
ENSG00000268658	0.729253	0.185187	LINC00664
ENSG00000230572	1.28525	0.185391
ENSG00000225210	2.27453	0.185453
ENSG00000228828	0.741209	0.186066
ENSG00000230836	1.3828	0.186094	LINC01293
ENSG00000173295	1.01997	0.18611	FAM86B3P
ENSG00000248866	0.42938	0.186119	USP46-AS1
ENSG00000223773	1.03619	0.186146	CD99P1
ENSG00000256546	0.390149	0.186219	LOC100506691
ENSG00000236047	0.87859	0.186387
ENSG00000117242	0.363222	0.186388	PINK1-AS
ENSG00000257261	1.29429	0.186643	LOC100288798
ENSG00000230950	0.26142	0.186685
ENSG00000237188	0.26142	0.186685
ENSG00000242477	0.501723	0.186704
ENSG00000230988	0.21485	0.186725
ENSG00000257497	0.21485	0.186725
ENSG00000259348	0.2572	0.186807
ENSG00000233016	0.214551	0.186835
ENSG00000230590	2.94145	0.186882	FTX
ENSG00000260855	1.46466	0.186886
ENSG00000244021	0.165499	0.186887
ENSG00000261731	0.165499	0.186887
ENSG00000269918	0.511138	0.186978
ENSG00000234287	0.165265	0.187002
ENSG00000250891	0.165265	0.187002	LOC101927280
ENSG00000254083	0.165265	0.187002	LOC286094
ENSG00000259683	0.165265	0.187002
ENSG00000262943	0.165265	0.187002
ENSG00000127589	0.113459	0.187067
ENSG00000177640	0.113459	0.187067	CASC2
ENSG00000215283	0.113459	0.187067
ENSG00000220937	0.113459	0.187067
ENSG00000229794	0.113459	0.187067
ENSG00000233994	0.113459	0.187067
ENSG00000236556	0.113459	0.187067
ENSG00000254275	0.113459	0.187067	LINC00824
ENSG00000251034	0.137006	0.187105
ENSG00000196656	0.113294	0.187188	RPS26P11
ENSG00000204044	0.113294	0.187188
ENSG00000226616	0.113294	0.187188
ENSG00000231841	0.113294	0.187188
ENSG00000234093	0.113294	0.187188
ENSG00000234763	0.113294	0.187188
ENSG00000236055	0.113294	0.187188
ENSG00000236780	0.113294	0.187188	LOC644838
ENSG00000237350	0.113294	0.187188
ENSG00000253205	0.113294	0.187188
ENSG00000257407	0.113294	0.187188
ENSG00000259639	0.113294	0.187188
ENSG00000267521	0.113294	0.187188
ENSG00000165874	0.137241	0.187224
ENSG00000175730	0.137241	0.187224	BAK1
ENSG00000203506	0.137241	0.187224
ENSG00000212829	0.137241	0.187224
ENSG00000220305	0.137241	0.187224
ENSG00000259635	0.137241	0.187224
ENSG00000178081	0.0584162	0.187271	ULK4P3
ENSG00000200087	0.0584162	0.187271
ENSG00000206228	0.0584162	0.187271
ENSG00000213412	0.0584162	0.187271	HNRNPA1P33
ENSG00000224261	0.0584162	0.187271
ENSG00000224430	0.0584162	0.187271
ENSG00000228053	0.0584162	0.187271
ENSG00000228110	0.0584162	0.187271
ENSG00000228217	0.0584162	0.187271
ENSG00000228218	0.0584162	0.187271
ENSG00000229054	0.0584162	0.187271
ENSG00000230084	0.0584162	0.187271
ENSG00000230342	0.0584162	0.187271
ENSG00000231201	0.0584162	0.187271
ENSG00000232037	0.0584162	0.187271
ENSG00000232104	0.0584162	0.187271	RFX3-AS1
ENSG00000232922	0.0584162	0.187271
ENSG00000233674	0.0584162	0.187271
ENSG00000233783	0.0584162	0.187271
ENSG00000233830	0.0584162	0.187271
ENSG00000234017	0.0584162	0.187271
ENSG00000235381	0.0584162	0.187271
ENSG00000235554	0.0584162	0.187271
ENSG00000235636	0.0584162	0.187271
ENSG00000236200	0.0584162	0.187271
ENSG00000237875	0.0584162	0.187271
ENSG00000238541	0.0584162	0.187271
ENSG00000238736	0.0584162	0.187271
ENSG00000239559	0.0584162	0.187271
ENSG00000240366	0.0584162	0.187271
ENSG00000244041	0.0584162	0.187271	LINC01011
ENSG00000244055	0.0584162	0.187271
ENSG00000244161	0.0584162	0.187271
ENSG00000245534	0.0584162	0.187271	LOC101928784
ENSG00000248946	0.0584162	0.187271
ENSG00000249492	0.0584162	0.187271
ENSG00000253956	0.0584162	0.187271
ENSG00000254114	0.0584162	0.187271
ENSG00000254373	0.0584162	0.187271
ENSG00000254860	0.0584162	0.187271	TMEM9B-AS1
ENSG00000257851	0.0584162	0.187271
ENSG00000259093	0.0584162	0.187271
ENSG00000259746	0.0584162	0.187271
ENSG00000260942	0.0584162	0.187271	CAPN10-AS1
ENSG00000261337	0.0584162	0.187271
ENSG00000261709	0.0584162	0.187271
ENSG00000263343	0.0584162	0.187271
ENSG00000266490	0.0584162	0.187271
ENSG00000267249	0.0584162	0.187271
ENSG00000269967	0.0584162	0.187271
ENSG00000243701	2.3925	0.187305	LINC00883
ENSG00000180211	0.0583295	0.187398
ENSG00000188388	0.0583295	0.187398
ENSG00000196933	0.0583295	0.187398
ENSG00000205105	0.0583295	0.187398
ENSG00000214192	0.0583295	0.187398
ENSG00000215481	0.0583295	0.187398
ENSG00000224697	0.0583295	0.187398
ENSG00000225889	0.0583295	0.187398	LOC100507006
ENSG00000226314	0.0583295	0.187398	ZNF192P1
ENSG00000226598	0.0583295	0.187398	LOC101927630
ENSG00000227207	0.0583295	0.187398
ENSG00000227332	0.0583295	0.187398
ENSG00000230223	0.0583295	0.187398	ATXN8OS
ENSG00000230552	0.0583295	0.187398
ENSG00000230946	0.0583295	0.187398
ENSG00000232054	0.0583295	0.187398
ENSG00000232116	0.0583295	0.187398
ENSG00000232177	0.0583295	0.187398
ENSG00000234636	0.0583295	0.187398
ENSG00000234828	0.0583295	0.187398
ENSG00000236871	0.0583295	0.187398
ENSG00000236976	0.0583295	0.187398
ENSG00000241494	0.0583295	0.187398
ENSG00000241525	0.0583295	0.187398
ENSG00000241556	0.0583295	0.187398
ENSG00000242593	0.0583295	0.187398
ENSG00000242661	0.0583295	0.187398
ENSG00000243015	0.0583295	0.187398
ENSG00000243721	0.0583295	0.187398
ENSG00000243918	0.0583295	0.187398
ENSG00000244086	0.0583295	0.187398
ENSG00000244610	0.0583295	0.187398
ENSG00000248551	0.0583295	0.187398
ENSG00000251278	0.0583295	0.187398
ENSG00000251364	0.0583295	0.187398	LOC100506258
ENSG00000251449	0.0583295	0.187398
ENSG00000251548	0.0583295	0.187398
ENSG00000253493	0.0583295	0.187398
ENSG00000254759	0.0583295	0.187398
ENSG00000255393	0.0583295	0.187398
ENSG00000255580	0.0583295	0.187398
ENSG00000256049	0.0583295	0.187398
ENSG00000258285	0.0583295	0.187398	TESC-AS1
ENSG00000258359	0.0583295	0.187398
ENSG00000258590	0.0583295	0.187398
ENSG00000259723	0.0583295	0.187398
ENSG00000260400	0.0583295	0.187398
ENSG00000260731	0.0583295	0.187398	KRT8P22
ENSG00000261094	0.0583295	0.187398	LOC101928954
ENSG00000261668	0.0583295	0.187398
ENSG00000267515	0.0583295	0.187398
ENSG00000269119	0.0583295	0.187398
ENSG00000269959	0.0583295	0.187398
ENSG00000225484	0.216992	0.187403
ENSG00000217716	0.177554	0.187442
ENSG00000234886	0.177554	0.187442
ENSG00000231609	0.589139	0.187715	LOC100132215
ENSG00000204745	0.177824	0.188258
ENSG00000235508	0.177824	0.188258
ENSG00000196204	0.801303	0.188264	RNF216P1
ENSG00000261185	0.52181	0.188412
ENSG00000246308	0.321406	0.188815	LOC101928053
ENSG00000236778	0.69462	0.188831	INTS6-AS1
ENSG00000197083	0.486288	0.18887
ENSG00000258136	0.486288	0.18887	LOC101929162
ENSG00000261280	1.03254	0.188923
ENSG00000269349	0.667559	0.188998
ENSG00000242125	1.30588	0.189104
ENSG00000225855	1.1045	0.189267
ENSG00000259236	0.526779	0.189271
ENSG00000183666	0.407838	0.189299
ENSG00000130612	2.84183	0.189325	CYP2G1P
ENSG00000239482	0.811923	0.189332
ENSG00000234084	0.739804	0.189883
ENSG00000265683	0.380848	0.189975
ENSG00000261452	1.39947	0.190287
ENSG00000220804	1.51016	0.190388	LOC728323
ENSG00000235244	2.90216	0.190487
ENSG00000259079	0.437809	0.190926
ENSG00000175841	0.209444	0.191131	FAM172BP
ENSG00000224546	0.370623	0.191252
ENSG00000213707	0.209801	0.191292
ENSG00000227681	0.209801	0.191292
ENSG00000236549	0.209801	0.191292
ENSG00000228212	0.539608	0.191333
ENSG00000253882	0.541254	0.19173	LOC154761
ENSG00000268521	0.757853	0.191767
ENSG00000234648	0.279092	0.191804
ENSG00000243926	0.633536	0.191837
ENSG00000236986	0.634396	0.19197
ENSG00000261254	0.703312	0.192047
ENSG00000267003	0.328978	0.192553
ENSG00000254635	0.79353	0.192599	WAC-AS1
ENSG00000224083	0.473626	0.192797
ENSG00000270427	2.84531	0.192839
ENSG00000228801	0.277053	0.19319
ENSG00000253738	1.81768	0.193432	OTUD6B-AS1
ENSG00000231845	0.831779	0.193467
ENSG00000255414	0.730529	0.193546
ENSG00000233426	0.527538	0.193759
ENSG00000226128	0.339199	0.193893
ENSG00000226658	0.601416	0.194034
ENSG00000227203	0.666937	0.194097
ENSG00000238246	0.2858	0.19424
ENSG00000254258	0.2858	0.19424
ENSG00000224093	0.505143	0.19433	LOC100129046
ENSG00000247516	1.7065	0.194661
ENSG00000271270	1.28634	0.195419	TMCC1-AS1
ENSG00000232685	0.700408	0.195445	LINC00442
ENSG00000268995	1.03082	0.195701
ENSG00000239351	1.28015	0.195776
ENSG00000263272	1.23019	0.196135
ENSG00000230207	0.431358	0.19625
ENSG00000184068	0.866784	0.1966
ENSG00000270903	0.240136	0.197129
ENSG00000234263	1.14451	0.197192	LOC101928461
ENSG00000261556	0.844992	0.197217	SMG1P7
ENSG00000255022	0.12637	0.197319
ENSG00000213235	0.239838	0.197342
ENSG00000240376	0.3976	0.19742
ENSG00000238172	0.12644	0.197764
ENSG00000243802	0.12644	0.197764
ENSG00000255090	0.12644	0.197764
ENSG00000270170	0.603654	0.197911	NCBP2-AS2
ENSG00000255864	0.486558	0.197938
ENSG00000261714	1.84373	0.197952
ENSG00000205885	1.30772	0.198262	C1RL-AS1
ENSG00000236537	0.763163	0.198493	LOC101930415
ENSG00000235477	0.727075	0.198641
ENSG00000267940	0.627756	0.198952
ENSG00000248441	0.414929	0.199113	LINC01197
ENSG00000170846	0.639724	0.199483	LOC93622
ENSG00000225447	0.620666	0.199507	RPS15AP10
ENSG00000202538	0.361428	0.199677	RNU4-2
ENSG00000234086	0.582234	0.19988
ENSG00000170919	1.90505	0.200124	TPT1-AS1
ENSG00000270154	0.773567	0.200159
ENSG00000229414	0.449779	0.200255
ENSG00000170161	1.09519	0.200743	GLIDR
ENSG00000242267	0.29612	0.200901	SKINTL
ENSG00000242261	2.96322	0.201926	MGC27345
ENSG00000233030	0.23051	0.201986
ENSG00000261168	0.23051	0.201986
ENSG00000261474	0.23051	0.201986
ENSG00000256717	1.9177	0.202077
ENSG00000238228	0.169695	0.202089
ENSG00000249409	0.169695	0.202089
ENSG00000118976	0.192189	0.202158
ENSG00000223522	0.192189	0.202158	LOC100505716
ENSG00000255203	0.192189	0.202158	OR7E2P
ENSG00000264924	0.192189	0.202158
ENSG00000261584	0.504903	0.20221	LOC101929855
ENSG00000214548	2.75795	0.202366	MEG3
ENSG00000264247	0.694249	0.202379	LINC00909
ENSG00000160828	0.191955	0.202406
ENSG00000213976	0.191955	0.202406
ENSG00000236114	0.191955	0.202406
ENSG00000238018	0.191955	0.202406
ENSG00000261329	0.191955	0.202406	LOC100128079
ENSG00000267708	0.191955	0.202406
ENSG00000270589	0.191955	0.202406
ENSG00000259865	1.1526	0.202787
ENSG00000180867	0.159603	0.20299	PDIA3P1
ENSG00000186322	0.159603	0.20299
ENSG00000205622	0.159603	0.20299	LOC400867
ENSG00000205879	0.159603	0.20299
ENSG00000255391	0.159603	0.20299
ENSG00000259349	0.159603	0.20299
ENSG00000236581	2.19626	0.203167	STARD13-AS
ENSG00000260941	1.36168	0.203229	LINC00622
ENSG00000258153	0.159901	0.203236
ENSG00000267169	0.159901	0.203236	LOC100507373
ENSG00000259901	1.56484	0.203374
ENSG00000262410	1.14614	0.203424
ENSG00000235823	0.522134	0.203632
ENSG00000251259	0.803242	0.204007	LOC101929491
ENSG00000263069	0.547249	0.204067	LOC100294362
ENSG00000216076	0.194453	0.204111
ENSG00000256673	0.974482	0.204364
ENSG00000260455	2.5744	0.20439	CASC14
ENSG00000211553	0.0832708	0.204428
ENSG00000220472	0.0832708	0.204428
ENSG00000224334	0.0832708	0.204428
ENSG00000225695	0.0832708	0.204428
ENSG00000226149	0.0832708	0.204428
ENSG00000227193	0.0832708	0.204428
ENSG00000229399	0.0832708	0.204428
ENSG00000230195	0.0832708	0.204428
ENSG00000230261	0.0832708	0.204428
ENSG00000232756	0.0832708	0.204428
ENSG00000236801	0.0832708	0.204428
ENSG00000238035	0.0832708	0.204428
ENSG00000238266	0.0832708	0.204428	LINC00707
ENSG00000240729	0.0832708	0.204428
ENSG00000241741	0.0832708	0.204428
ENSG00000243403	0.0832708	0.204428
ENSG00000245384	0.0832708	0.204428	LOC101929468
ENSG00000250263	0.0832708	0.204428
ENSG00000250447	0.0832708	0.204428
ENSG00000258616	0.0832708	0.204428
ENSG00000259374	0.0832708	0.204428
ENSG00000259899	0.0832708	0.204428
ENSG00000260488	0.0832708	0.204428
ENSG00000260953	0.0832708	0.204428
ENSG00000270223	0.0832708	0.204428
ENSG00000167984	0.0834353	0.204693	NLRC3
ENSG00000180139	0.0834353	0.204693	ACTA2-AS1
ENSG00000184441	0.0834353	0.204693
ENSG00000186301	0.0834353	0.204693	LOC101930052
ENSG00000214796	0.0834353	0.204693
ENSG00000224479	0.0834353	0.204693
ENSG00000224975	0.0834353	0.204693	INE1
ENSG00000225652	0.0834353	0.204693
ENSG00000226564	0.0834353	0.204693
ENSG00000226790	0.0834353	0.204693	HNRNPA3P1
ENSG00000228108	0.0834353	0.204693
ENSG00000229056	0.0834353	0.204693	LOC101927482
ENSG00000235266	0.0834353	0.204693
ENSG00000235917	0.0834353	0.204693
ENSG00000237728	0.0834353	0.204693
ENSG00000240132	0.0834353	0.204693
ENSG00000248907	0.0834353	0.204693
ENSG00000261613	0.0834353	0.204693	FLJ42627
ENSG00000263006	0.0834353	0.204693	ROCK1P1
ENSG00000263786	0.0834353	0.204693
ENSG00000267381	0.0834353	0.204693
ENSG00000231424	1.37745	0.204912
ENSG00000223642	0.468766	0.205292
ENSG00000224596	0.751436	0.205327	ZMIZ1-AS1
ENSG00000235859	1.12722	0.205476	DKFZP586I1420
ENSG00000244604	0.257452	0.206018
ENSG00000229589	0.37445	0.206057	ACVR2B-AS1
ENSG00000255159	0.73571	0.20622	LOC102724784
ENSG00000229224	0.409099	0.206338
ENSG00000251474	1.49705	0.206584	RPL32P3
ENSG00000231703	0.365236	0.206727
ENSG00000226640	0.930138	0.206903
ENSG00000234449	1.40819	0.207
ENSG00000233578	0.37212	0.207226
ENSG00000227855	1.48646	0.207269	DPY19L2P3
ENSG00000222121	2.24111	0.207352
ENSG00000154608	0.507684	0.20737	CEP170P1
ENSG00000223546	0.507684	0.20737	LINC00630
ENSG00000235436	0.561343	0.207536	DPY19L2P4
ENSG00000235036	0.371961	0.207574
ENSG00000232729	1.57239	0.207815	LOC101926943
ENSG00000239521	2.5041	0.208022	GATS
ENSG00000234021	0.825982	0.208066
ENSG00000225675	1.25306	0.208108
ENSG00000236936	0.619995	0.208233
ENSG00000183242	1.24342	0.20831	WT1-AS
ENSG00000180581	1.26817	0.208417
ENSG00000226839	0.313912	0.208745
ENSG00000254433	0.446243	0.208754
ENSG00000231989	0.314459	0.20899	PPP1R2P3
ENSG00000207001	0.621845	0.209323	SNORD116-2
ENSG00000265399	1.22893	0.209458	LOC101927044
ENSG00000268006	1.65895	0.209487	PTOV1-AS1
ENSG00000227671	0.263861	0.209883	MIR3916
ENSG00000269895	0.263861	0.209883
ENSG00000264575	0.573401	0.210541	LINC00526
ENSG00000248429	0.882876	0.210681	LOC101929911
ENSG00000223984	0.486059	0.210752
ENSG00000231615	1.47727	0.21095
ENSG00000213443	0.679797	0.211647	CLEC2D
ENSG00000214331	0.395107	0.211712	LOC283922
ENSG00000250731	0.390251	0.211892
ENSG00000248049	1.26646	0.211999	UBA6-AS1
ENSG00000200795	0.141718	0.212619	RNU4-1
ENSG00000218313	0.141718	0.212619
ENSG00000230204	0.141718	0.212619
ENSG00000235784	0.141718	0.212619
ENSG00000261087	0.141718	0.212619
ENSG00000261377	0.141718	0.212619
ENSG00000263606	0.141718	0.212619
ENSG00000260006	0.782794	0.212853
ENSG00000235026	0.141553	0.212917	DPP10-AS1
ENSG00000240509	0.141553	0.212917
ENSG00000241157	0.141553	0.212917
ENSG00000261742	0.141553	0.212917	LINC00922
ENSG00000127957	0.33052	0.213119	PMS2P3
ENSG00000197934	0.33052	0.213119	CYYR1-AS1
ENSG00000270605	0.33052	0.213119
ENSG00000215032	0.249904	0.213189
ENSG00000229320	0.585963	0.213688
ENSG00000248175	0.585963	0.213688
ENSG00000270115	2.58563	0.213813
ENSG00000236859	0.635159	0.213925	NIFK-AS1
ENSG00000186481	0.526227	0.213942
ENSG00000187534	1.26716	0.214417
ENSG00000245849	0.907633	0.214714	RAD51-AS1
ENSG00000234585	0.392142	0.214758	CCT6P3
ENSG00000245571	1.20335	0.214789	LOC101927204
ENSG00000231448	0.706667	0.215179
ENSG00000230551	1.09011	0.215394	CSNK1A1
ENSG00000225205	0.198533	0.215986	LOC101929947
ENSG00000260760	2.1044	0.216006
ENSG00000239014	1.05157	0.216057	SNORD108
ENSG00000224775	0.91332	0.2162
ENSG00000225986	0.91332	0.2162	UBXN10-AS1
ENSG00000224799	0.634949	0.216603
ENSG00000227946	0.331539	0.216704
ENSG00000237945	0.331539	0.216704	LINC00649
ENSG00000254837	1.7542	0.216903	LOC100287896
ENSG00000226235	1.23341	0.217063	LEMD1-AS1
ENSG00000259335	0.538663	0.217418
ENSG00000217165	1.56441	0.21742
ENSG00000214626	0.45446	0.217431
ENSG00000226137	0.662315	0.217706	BAIAP2-AS1
ENSG00000259118	0.744815	0.217975	LOC100506321
ENSG00000249084	0.406818	0.218048
ENSG00000270246	0.406818	0.218048
ENSG00000263731	0.215162	0.218638
ENSG00000242797	1.4536	0.21919
ENSG00000270607	0.217476	0.219785	LOC100126784
ENSG00000243964	0.148967	0.220064
ENSG00000230735	0.217241	0.220097
ENSG00000235373	0.217241	0.220097
ENSG00000254705	0.217241	0.220097
ENSG00000262580	1.48606	0.220115
ENSG00000241187	0.520298	0.220439
ENSG00000163364	0.149101	0.220689	LINC01116
ENSG00000237753	0.149101	0.220689	FLJ42351
ENSG00000248510	0.266903	0.220962
ENSG00000185710	0.266825	0.221067
ENSG00000238098	0.266825	0.221067	ABCA17P
ENSG00000241956	0.266825	0.221067	LOC102546299
ENSG00000267427	0.266825	0.221067
ENSG00000239677	0.981151	0.221145	PDZRN3-AS1
ENSG00000182841	0.181185	0.221248	RRP7B
ENSG00000233328	0.181185	0.221248
ENSG00000263072	0.181185	0.221248	ZNF213-AS1
ENSG00000230383	0.181542	0.221549
ENSG00000262118	0.181542	0.221549
ENSG00000264895	0.181542	0.221549
ENSG00000164669	0.41359	0.221605
ENSG00000207460	1.8626	0.221624	SNORD116-19
ENSG00000268654	0.817969	0.221737	MIMT1
ENSG00000237438	0.738221	0.221774	CECR7
ENSG00000111788	0.631544	0.222061
ENSG00000241912	0.28674	0.222249
ENSG00000212994	0.0776396	0.222378
ENSG00000224656	0.0776396	0.222378
ENSG00000227939	0.0776396	0.222378
ENSG00000231414	0.0776396	0.222378
ENSG00000234268	0.0776396	0.222378
ENSG00000231169	0.303481	0.222777
ENSG00000224861	0.838177	0.223037
ENSG00000204150	0.0777175	0.223037
ENSG00000223255	0.0777175	0.223037
ENSG00000225093	0.0777175	0.223037
ENSG00000232684	0.0777175	0.223037	ATP11A-AS1
ENSG00000234004	0.0777175	0.223037
ENSG00000251062	0.0777175	0.223037
ENSG00000233334	0.421504	0.223457	FAM53B-AS1
ENSG00000224488	1.14996	0.223642
ENSG00000234362	0.42222	0.223719	LOC101929723
ENSG00000204685	0.349164	0.224597	STARD7-AS1
ENSG00000206952	0.349164	0.224597	SNORA76A
ENSG00000236432	0.660587	0.22531	LOC654841
ENSG00000241158	0.645276	0.225377	ADAMTS9-AS1
ENSG00000225224	0.535813	0.225391
ENSG00000262691	0.61651	0.225731
ENSG00000242941	0.820888	0.22681
ENSG00000260641	0.820888	0.22681
ENSG00000239736	0.48466	0.226847
ENSG00000270074	0.48466	0.226847	LINC00965
ENSG00000259366	0.616311	0.226983
ENSG00000244627	1.79689	0.227269
ENSG00000242569	0.353438	0.227737
ENSG00000255043	1.18211	0.227916	NAV2-AS5
ENSG00000231731	0.429435	0.229089
ENSG00000228452	0.437144	0.229112
ENSG00000259877	0.775084	0.22932
ENSG00000226306	2.8387	0.229658	NPY6R
ENSG00000230267	0.551316	0.229831	HERC2P4
ENSG00000260296	0.838952	0.230205
ENSG00000204794	1.00881	0.230906
ENSG00000218226	0.371433	0.230933	MIR7161
ENSG00000237321	0.371433	0.230933
ENSG00000251323	0.371076	0.231251	LOC101928865
ENSG00000260876	1.11516	0.231618	LOC101928248
ENSG00000232788	0.36562	0.231772
ENSG00000196138	0.725645	0.231795
ENSG00000233559	0.235016	0.232283
ENSG00000250802	0.727969	0.232465
ENSG00000226891	1.33395	0.233161	LINC01359
ENSG00000223650	0.308879	0.233343
ENSG00000250771	0.710976	0.233473
ENSG00000206337	1.25128	0.233556	HCP5
ENSG00000264186	0.736487	0.234291
ENSG00000267575	0.737369	0.234309
ENSG00000261827	0.528681	0.234455
ENSG00000236272	0.287769	0.234831
ENSG00000258682	0.287769	0.234831
ENSG00000206838	0.885758	0.236029	SNORA5A
ENSG00000261490	0.241499	0.236064
ENSG00000241061	0.241264	0.236403
ENSG00000264707	0.383673	0.23649	LOC101927150
ENSG00000261512	0.218014	0.236708
ENSG00000214108	0.517251	0.237038
ENSG00000214765	1.32809	0.23735	SEPT7P2
ENSG00000269501	1.91474	0.237528	LINC00623
ENSG00000260912	0.580899	0.238031
ENSG00000244073	0.288743	0.238038
ENSG00000261971	0.20184	0.238072
ENSG00000236296	0.616906	0.238339	GUSBP5
ENSG00000228663	0.372511	0.238868
ENSG00000223508	0.168408	0.239163
ENSG00000224114	0.168408	0.239163
ENSG00000224411	0.168408	0.239163
ENSG00000261355	0.168408	0.239163
ENSG00000261662	0.168408	0.239163
ENSG00000267523	0.522834	0.239176
ENSG00000228506	0.168243	0.239513
ENSG00000242375	0.168243	0.239513
ENSG00000259020	0.168243	0.239513
ENSG00000259379	0.168243	0.239513
ENSG00000236088	1.06241	0.239622
ENSG00000213757	0.708606	0.240033
ENSG00000267002	0.697308	0.240533	LOC101929767
ENSG00000233237	0.653951	0.240884	LINC00472
ENSG00000239776	0.401335	0.240945
ENSG00000225051	0.170742	0.241827
ENSG00000265078	0.170742	0.241827
ENSG00000235816	0.532295	0.241991
ENSG00000246859	0.761229	0.242145	STARD4-AS1
ENSG00000219712	0.106982	0.242249
ENSG00000231439	0.106982	0.242249
ENSG00000236917	0.106982	0.242249
ENSG00000237882	0.106982	0.242249
ENSG00000248113	0.106982	0.242249
ENSG00000271020	0.106982	0.242249
ENSG00000159247	0.107217	0.242593
ENSG00000199667	0.107217	0.242593
ENSG00000219355	0.107217	0.242593
ENSG00000224682	0.107217	0.242593
ENSG00000225265	0.107217	0.242593	TAF1A-AS1
ENSG00000228109	0.107217	0.242593	MFI2-AS1
ENSG00000229133	0.107217	0.242593
ENSG00000235734	0.107217	0.242593
ENSG00000236438	0.107217	0.242593	LOC101928670
ENSG00000261620	0.107217	0.242593
ENSG00000266904	0.107217	0.242593	LINC00663
ENSG00000213300	0.0884398	0.242728
ENSG00000214077	0.0884398	0.242728
ENSG00000218510	0.0884398	0.242728	LINC00339
ENSG00000225934	0.0884398	0.242728
ENSG00000229939	0.0884398	0.242728
ENSG00000230869	0.0884398	0.242728
ENSG00000231503	0.0884398	0.242728
ENSG00000231857	0.0884398	0.242728
ENSG00000232151	0.0884398	0.242728
ENSG00000233057	0.0884398	0.242728
ENSG00000233961	0.0884398	0.242728
ENSG00000235298	0.0884398	0.242728
ENSG00000235903	0.0884398	0.242728	CPB2-AS1
ENSG00000237804	0.0884398	0.242728
ENSG00000246422	0.0884398	0.242728	LOC100505658
ENSG00000252522	0.0884398	0.242728
ENSG00000253540	0.0884398	0.242728
ENSG00000258477	0.0884398	0.242728
ENSG00000260579	0.0884398	0.242728
ENSG00000261840	0.0884398	0.242728
ENSG00000263499	0.0884398	0.242728	LOC101927539
ENSG00000270640	0.0884398	0.242728
ENSG00000132204	0.0883532	0.24309
ENSG00000186645	0.0883532	0.24309
ENSG00000196403	0.0883532	0.24309
ENSG00000223949	0.0883532	0.24309	ROR1-AS1
ENSG00000228168	0.0883532	0.24309
ENSG00000229622	0.0883532	0.24309
ENSG00000231815	0.0883532	0.24309
ENSG00000232000	0.0883532	0.24309
ENSG00000234297	0.0883532	0.24309
ENSG00000236539	0.0883532	0.24309
ENSG00000237273	0.0883532	0.24309
ENSG00000238566	0.0883532	0.24309
ENSG00000239650	0.0883532	0.24309
ENSG00000240489	0.0883532	0.24309
ENSG00000245812	0.0883532	0.24309	LOC101927740
ENSG00000248538	0.0883532	0.24309	LOC101929128
ENSG00000248966	0.0883532	0.24309
ENSG00000252448	0.0883532	0.24309
ENSG00000254528	0.0883532	0.24309
ENSG00000256262	0.0883532	0.24309	USP30-AS1
ENSG00000256905	0.0883532	0.24309
ENSG00000258360	0.0883532	0.24309
ENSG00000261622	0.0883532	0.24309
ENSG00000264513	0.0883532	0.24309
ENSG00000264853	0.0883532	0.24309
ENSG00000266972	0.0883532	0.24309
ENSG00000268894	0.0883532	0.24309	PLCE1-AS1
ENSG00000269138	0.0883532	0.24309
ENSG00000270279	0.0883532	0.24309
ENSG00000236144	1.56776	0.243309	TMEM147-AS1
ENSG00000242861	0.781597	0.243455
ENSG00000257195	0.305434	0.244183
ENSG00000271687	0.305434	0.244183
ENSG00000270947	1.27393	0.244436
ENSG00000260034	0.731188	0.245376	LCMT1-AS2
ENSG00000261455	0.731188	0.245376	LINC01003
ENSG00000238085	0.409137	0.246098
ENSG00000225784	0.40878	0.246428
ENSG00000269996	1.11626	0.247362
ENSG00000233806	1.06927	0.247583	LINC01237
ENSG00000207770	0.654304	0.247668	MIR568
ENSG00000213971	0.622117	0.248762
ENSG00000263753	1.5524	0.249323	LINC00667
ENSG00000197744	1.95997	0.249782
ENSG00000228995	1.08065	0.250184
ENSG00000235919	0.264378	0.250228	ASH1L-AS1
ENSG00000252373	0.264378	0.250228
ENSG00000263327	0.592599	0.251418	TAPT1-AS1
ENSG00000246596	0.841524	0.25179	LOC202181
ENSG00000235117	0.322474	0.252625
ENSG00000260693	0.221645	0.252681
ENSG00000244926	0.426935	0.252709	ALKBH3-AS1
ENSG00000235238	0.222104	0.253001
ENSG00000242193	1.34091	0.254508	LOC730102
ENSG00000204261	0.574967	0.254928	PSMB8-AS1
ENSG00000181126	0.272421	0.255332
ENSG00000244026	0.575768	0.255427	FAM86DP
ENSG00000224189	0.426333	0.25574	HAGLR
ENSG00000263013	0.566391	0.25639
ENSG00000214145	0.51249	0.256664	LINC00887
ENSG00000236173	0.610414	0.256846
ENSG00000216004	0.72474	0.257261
ENSG00000236850	0.722242	0.259463	BMS1P20
ENSG00000104725	0.191451	0.259532
ENSG00000187953	0.8144	0.259902	PMS2CL
ENSG00000229692	0.347807	0.259974
ENSG00000248932	0.864816	0.260048	LOC100507291
ENSG00000268912	0.527919	0.260723
ENSG00000229251	0.193694	0.260808
ENSG00000246982	0.193694	0.260808
ENSG00000213608	0.713408	0.260946
ENSG00000228274	0.369014	0.260951
ENSG00000188971	0.367661	0.261023
ENSG00000235555	0.19353	0.261164
ENSG00000213963	1.59909	0.261289	LOC100130691
ENSG00000231160	0.746346	0.261712	KLF3-AS1
ENSG00000201678	0.286219	0.262356
ENSG00000260401	0.286219	0.262356
ENSG00000251495	0.455718	0.262642
ENSG00000261485	0.285984	0.262702	PAN3-AS1
ENSG00000261868	0.285984	0.262702
ENSG00000174365	0.511664	0.262714
ENSG00000259359	1.1739	0.262822
ENSG00000236252	0.757342	0.26349	LOC101928381
ENSG00000136315	0.101351	0.263676	ECRP
ENSG00000229132	0.101351	0.263676
ENSG00000260290	0.101351	0.263676
ENSG00000179452	1.31514	0.264242	GM140
ENSG00000260367	0.101499	0.264384
ENSG00000260534	0.101499	0.264384
ENSG00000249042	0.460312	0.264588
ENSG00000232160	0.542785	0.264753	RAP2C-AS1
ENSG00000270189	0.542073	0.265126
ENSG00000233327	0.241171	0.265478	USP32P2
ENSG00000255310	0.241171	0.265478
ENSG00000269911	0.553982	0.265732
ENSG00000227544	0.49243	0.26614	LOC100506725
ENSG00000215256	0.842413	0.266579	DHRS4-AS1
ENSG00000260735	1.09763	0.266771
ENSG00000244879	1.25077	0.267234	GABPB1-AS1
ENSG00000241220	0.991496	0.267316
ENSG00000245648	1.03684	0.267481	LOC101928100
ENSG00000260023	0.387496	0.268229
ENSG00000258900	0.661312	0.268841
ENSG00000246090	0.796461	0.27132	LOC100507053
ENSG00000213876	0.129579	0.27138
ENSG00000227028	0.129579	0.27138	SLC8A1-AS1
ENSG00000242229	0.129579	0.27138
ENSG00000250584	0.129579	0.27138	LINC01511
ENSG00000267698	0.129579	0.27138	LOC101927572
ENSG00000175886	0.129878	0.271714
ENSG00000186715	0.129878	0.271714
ENSG00000219932	0.129878	0.271714
ENSG00000226696	0.129878	0.271714
ENSG00000237425	0.129878	0.271714
ENSG00000253721	0.129878	0.271714
ENSG00000263080	0.129878	0.271714
ENSG00000268117	0.129878	0.271714
ENSG00000227714	1.0079	0.272033
ENSG00000206573	1.80182	0.272104	THUMPD3-AS1
ENSG00000248636	0.570351	0.272154
ENSG00000258634	0.570351	0.272154
ENSG00000241560	0.84648	0.272637	ZBTB20-AS1
ENSG00000214262	1.52602	0.272658	ANKRD36BP1
ENSG00000225527	0.479372	0.273189
ENSG00000249669	0.370244	0.273278	MIR143HG
ENSG00000266312	0.587372	0.274267
ENSG00000232295	0.405294	0.274738
ENSG00000180229	1.57737	0.275129	HERC2P3
ENSG00000223891	0.963397	0.275387	OSER1-AS1
ENSG00000235619	1.35251	0.27559
ENSG00000223756	0.241883	0.275742
ENSG00000234009	0.241883	0.275742
ENSG00000223429	0.258964	0.275829
ENSG00000258725	0.258964	0.275829	PRC1-AS1
ENSG00000267352	0.458545	0.276521
ENSG00000199545	1.04782	0.277208
ENSG00000223482	1.39171	0.27722	NUTM2A-AS1
ENSG00000270923	0.676702	0.277656
ENSG00000225746	0.217717	0.277886	SNHG23
ENSG00000241732	0.217717	0.277886
ENSG00000258181	0.217717	0.277886
ENSG00000185986	1.05407	0.278046
ENSG00000215417	0.217553	0.27823
ENSG00000233516	0.217553	0.27823
ENSG00000248115	0.217553	0.27823
ENSG00000214783	0.74663	0.27843	POLR2J4
ENSG00000255367	0.596692	0.278585	LOC101927708
ENSG00000245910	1.07057	0.27905
ENSG00000251379	2.27711	0.279213
ENSG00000227885	1.49588	0.279386
ENSG00000248378	0.422457	0.280582
ENSG00000249572	0.60893	0.281818
ENSG00000268272	0.521774	0.282152
ENSG00000225159	0.521417	0.282469
ENSG00000260528	0.826324	0.282627
ENSG00000226091	2.02649	0.283459	LINC00937
ENSG00000177993	0.398873	0.283725	ZNRF3-AS1
ENSG00000142396	0.116699	0.283873	ZNF8
ENSG00000219201	0.116699	0.283873
ENSG00000223579	0.116699	0.283873
ENSG00000226520	0.116699	0.283873
ENSG00000228903	0.116699	0.283873
ENSG00000230487	0.116699	0.283873	PSMG3-AS1
ENSG00000230637	0.116699	0.283873
ENSG00000232385	0.116699	0.283873
ENSG00000235082	0.116699	0.283873
ENSG00000237505	0.116699	0.283873	PKN2-AS1
ENSG00000237851	0.116699	0.283873
ENSG00000238851	0.116699	0.283873
ENSG00000241787	0.116699	0.283873
ENSG00000241975	0.116699	0.283873
ENSG00000244556	0.116699	0.283873
ENSG00000244952	0.116699	0.283873
ENSG00000251504	0.116699	0.283873	LINC01099
ENSG00000251748	0.116699	0.283873
ENSG00000256238	0.116699	0.283873
ENSG00000258489	0.116699	0.283873
ENSG00000260719	0.116699	0.283873
ENSG00000261096	0.116699	0.283873
ENSG00000263050	0.116699	0.283873
ENSG00000267390	0.116699	0.283873
ENSG00000267691	0.116699	0.283873
ENSG00000268758	0.116699	0.283873	EMR4P
ENSG00000269614	0.116699	0.283873
ENSG00000269984	0.116699	0.283873
ENSG00000262001	0.709487	0.284213
ENSG00000233183	0.116612	0.28422	LOC100653005
ENSG00000234338	0.116612	0.28422
ENSG00000240759	0.116612	0.28422
ENSG00000248150	0.116612	0.28422	LOC101929505
ENSG00000256667	0.116612	0.28422
ENSG00000269845	0.116612	0.28422	LOC641367
ENSG00000259194	0.621254	0.284562
ENSG00000249898	0.27659	0.284978
ENSG00000261136	0.424663	0.28502
ENSG00000258399	0.277176	0.285265
ENSG00000229127	1.03761	0.285327	LOC101928020
ENSG00000264098	0.637289	0.285624
ENSG00000257698	1.05275	0.285645	LOC100506844
ENSG00000249019	0.439029	0.285851
ENSG00000231999	0.784724	0.28591	FLJ27354
ENSG00000239213	0.903463	0.285968	NCK1-AS1
ENSG00000267194	0.535553	0.286111
ENSG00000241472	0.43873	0.286171	PTPRG-AS1
ENSG00000271204	0.923301	0.286311
ENSG00000255105	1.19968	0.287295
ENSG00000247498	1.55679	0.287553	LOC100506314
ENSG00000260091	1.13711	0.287582
ENSG00000257337	0.289962	0.288331	LOC283335
ENSG00000270143	0.826862	0.288424
ENSG00000242104	0.447873	0.288928
ENSG00000223138	0.346353	0.289366
ENSG00000225135	0.346353	0.289366	STXBP5
ENSG00000179859	0.346118	0.28969	LOC284023
ENSG00000179523	1.17872	0.290031	EIF3J-AS1
ENSG00000213212	0.438671	0.290055
ENSG00000229109	0.455048	0.290621
ENSG00000267383	1.30739	0.290744
ENSG00000260396	0.91927	0.290766
ENSG00000226803	0.419659	0.290794	LOC101927211
ENSG00000255248	0.240597	0.29145	MIR100HG
ENSG00000263813	0.656849	0.291594	MIR3679
ENSG00000220785	0.240432	0.291779	MTMR9LP
ENSG00000236654	0.240432	0.291779
ENSG00000099251	1.39827	0.291803	HSD17B7P2
ENSG00000271161	0.123948	0.291909
ENSG00000233716	1.18635	0.292257
ENSG00000254473	1.08862	0.292315
ENSG00000256282	0.12416	0.292559
ENSG00000202025	0.151161	0.292571
ENSG00000237220	0.151161	0.292571
ENSG00000261598	0.151161	0.292571
ENSG00000228998	0.151518	0.292877
[truncated: 3,978 more rows]

## Sheet: TC layers from sm. antral foll
Theca cells layers from small antral follicles, noncoding RNA		p<0,05	In bold: annotated via refseq software, the rest (t-test, p<0,05) is annotated based on Ensembl. ID using Genecards.com
[truncated: 4,104 more rows]

[truncated: 1 more sheets: Oocytes from sm. antral foll]
